# Supplementary material for: Integrated bioinformatics analysis and experimental validation reveal ISG20 as a novel prognostic indicator expressed on M2 macrophage in glioma
Source: BMC Cancer. 2023 Jun 28;23:596. doi: 10.1186/s12885-023-11057-0 (PMC10303331; doi:10.1186/s12885-023-11057-0)
Supplement: Supplementary file 4 — Additional file 4. Table S4 [file 12885_2023_11057_MOESM4_ESM.xlsx]

## Sheet: GEO_diff
Table S4. Differential expressed genes between the glioma patient subgroups classified by the median expression level of ISG20
Gene symbol	Log2 Fold change	Adjusted P-Value	Expression change
PRLHR	-4.018	1.20247e-71	Down
SPHKAP	-3.64257	1.17453e-79	Down
CSMD3	-3.62903	1.34068e-77	Down
KLRC2	-3.28049	1.17514e-44	Down
HPSE2	-3.24565	3.10332e-54	Down
CACNG2	-3.23365	1.398e-61	Down
CUX2	-3.21475	5.01099e-68	Down
SSTR1	-3.19082	2.30659e-64	Down
SFRP2	-3.18539	3.34014e-47	Down
TNR	-3.15101	4.38237e-54	Down
PCDH15	-3.05889	8.91222e-53	Down
GLRA3	-3.05801	1.18075e-63	Down
CNTN3	-3.03668	1.62163e-64	Down
IGFN1	-3.01721	2.41445e-45	Down
SLC1A6	-2.99457	8.97609e-62	Down
AFF2	-2.97675	1.08711e-74	Down
FAM123C	-2.95799	2.33694e-57	Down
CBLN1	-2.95202	5.93582e-67	Down
PCDH11X	-2.93908	7.46218e-67	Down
PTPRT	-2.91786	2.12815e-73	Down
KSR2	-2.89939	3.49614e-59	Down
GABRG1	-2.88764	2.59759e-51	Down
C2orf85	-2.86147	7.63884e-58	Down
FSTL5	-2.85327	5.72945e-59	Down
INA	-2.82035	1.63145e-52	Down
GRIN1	-2.81846	2.19329e-36	Down
NDST4	-2.78733	1.55013e-67	Down
VIPR2	-2.77854	2.17486e-42	Down
JPH3	-2.76181	1.39346e-60	Down
SVOP	-2.752	2.28949e-41	Down
SMOC1	-2.73457	1.01188e-48	Down
RIMS2	-2.72419	2.34749e-55	Down
DACH2	-2.72219	3.04614e-57	Down
SLC22A6	-2.72186	5.74839e-52	Down
DGKK	-2.71366	1.76437e-52	Down
CDH18	-2.70885	1.22477e-54	Down
SCRT1	-2.70105	5.98593e-54	Down
IRX2	-2.69516	3.08806e-33	Down
LRTM2	-2.67903	1.25077e-51	Down
SEMA3D	-2.66713	1.85255e-54	Down
PRKG2	-2.64692	1.42536e-55	Down
CRTAC1	-2.64297	4.43356e-63	Down
RANBP17	-2.63803	1.6689e-67	Down
GFRA1	-2.63027	4.33183e-54	Down
SHANK2	-2.62008	6.88335e-73	Down
VSTM2A	-2.60819	2.27672e-42	Down
ELFN2	-2.58035	4.09732e-56	Down
ADAMTS20	-2.57909	5.88109e-47	Down
SNAP91	-2.56955	3.2262e-56	Down
GALNT13	-2.56419	1.79351e-53	Down
USH1C	-2.5618	3.02202e-35	Down
CALN1	-2.55603	1.98863e-47	Down
ST8SIA3	-2.54527	8.15827e-48	Down
GABRG2	-2.54452	3.86908e-33	Down
PAK7	-2.53396	2.21559e-63	Down
LOC154822	-2.53042	2.29516e-28	Down
GREB1L	-2.52634	2.63614e-59	Down
TRIM67	-2.5201	9.99231e-31	Down
XKR7	-2.50767	4.20749e-52	Down
GABRB3	-2.50516	2.91406e-58	Down
GNAL	-2.50471	1.9212e-73	Down
HMP19	-2.49886	1.00908e-46	Down
MDGA2	-2.49237	1.72342e-55	Down
HRH3	-2.48397	7.10662e-44	Down
CHRNA4	-2.47543	5.98495e-53	Down
KHDRBS2	-2.46955	2.03244e-62	Down
HMX1	-2.46559	8.28488e-37	Down
HTR1A	-2.45984	8.67694e-60	Down
LPPR3	-2.45907	4.95455e-47	Down
NCRNA00093	-2.45746	3.60996e-56	Down
MGAT4C	-2.45096	3.20472e-61	Down
MKX	-2.43416	1.12565e-47	Down
KLRC4	-2.42529	5.04333e-50	Down
KCNB1	-2.42176	1.70002e-73	Down
VEPH1	-2.41919	2.31273e-35	Down
CACNA1B	-2.40539	8.43792e-42	Down
TSHR	-2.40127	1.92596e-36	Down
KIAA1644	-2.39563	1.53796e-47	Down
LOC440040	-2.39005	1.36958e-57	Down
CHGA	-2.38268	5.46547e-33	Down
MYT1L	-2.37852	1.70308e-31	Down
DOK6	-2.36579	2.14547e-70	Down
DSCAML1	-2.36211	8.44589e-56	Down
LOC728643	-2.36109	1.64121e-58	Down
KLRC3	-2.36058	4.72352e-45	Down
WNT7B	-2.35714	5.82177e-47	Down
FERMT1	-2.33758	4.34622e-54	Down
HTR2C	-2.33635	4.23204e-57	Down
GABRA3	-2.33532	3.96096e-50	Down
LUZP2	-2.33061	7.95959e-42	Down
WSCD2	-2.322	4.02189e-38	Down
F5	-2.31598	4.91585e-26	Down
LOC153328	-2.31046	1.41849e-42	Down
AGXT2L1	-2.30746	4.34305e-34	Down
USP43	-2.30623	1.08409e-59	Down
ABCC8	-2.30445	1.32913e-44	Down
GRIN3A	-2.29855	7.24225e-51	Down
LHX5	-2.29678	3.62427e-29	Down
GLP1R	-2.2911	1.46106e-44	Down
CPLX2	-2.28752	2.47811e-31	Down
RASL10A	-2.28516	4.15458e-62	Down
ACTL6B	-2.27848	1.56582e-37	Down
SHD	-2.27278	2.19496e-43	Down
LRIT2	-2.27256	5.68736e-69	Down
NDST3	-2.26931	6.12965e-47	Down
FTHL3	-2.263	4.04584e-33	Down
NACAP1	-2.26113	6.35883e-50	Down
PCSK2	-2.25518	2.69943e-34	Down
CBLN2	-2.25434	7.05129e-44	Down
psiTPTE22	-2.24703	9.13859e-26	Down
CLVS2	-2.24291	8.01889e-44	Down
RPS6KA6	-2.24073	1.3623e-57	Down
SLC8A2	-2.23665	5.12954e-44	Down
DLL3	-2.2361	6.98213e-40	Down
CNTNAP5	-2.22822	1.74991e-43	Down
HECW1	-2.21925	4.68166e-49	Down
CDHR1	-2.21894	2.42555e-64	Down
ATP2B3	-2.21855	2.7853e-36	Down
FAM133A	-2.21635	1.06543e-58	Down
DKFZp434J0226	-2.21584	7.29494e-42	Down
SYCE1	-2.212	1.87749e-27	Down
PAK3	-2.20981	2.4589e-53	Down
ATP8A2	-2.20956	1.88772e-38	Down
MCF2	-2.20229	1.3114e-46	Down
CDR1	-2.19375	4.42873e-48	Down
CHGB	-2.19136	1.67968e-48	Down
SH3GL2	-2.19053	2.27192e-51	Down
GRIP1	-2.18911	4.59653e-61	Down
GALNT9	-2.17293	3.39276e-40	Down
MCF2L2	-2.16995	5.09727e-65	Down
GRID2	-2.16781	2.37265e-44	Down
C9orf4	-2.16529	6.01076e-52	Down
ZC3H12B	-2.16294	1.74895e-69	Down
DLGAP2	-2.14952	2.5609e-41	Down
NOG	-2.1489	1.69901e-63	Down
KIAA1486	-2.14805	9.80156e-53	Down
UNC13C	-2.14662	8.86987e-29	Down
ZDHHC22	-2.14504	5.1617e-55	Down
FAM163B	-2.14332	2.63802e-36	Down
FAM155A	-2.14215	5.91124e-61	Down
FAM196B	-2.13781	2.66138e-50	Down
BEND4	-2.1324	1.79202e-48	Down
RASGRF1	-2.13153	1.27473e-41	Down
CRLF1	-2.12574	2.5292e-26	Down
LOC148145	-2.12546	7.89889e-35	Down
LRFN5	-2.12214	7.89861e-42	Down
SHISA7	-2.12103	3.16096e-51	Down
RGR	-2.1157	2.63482e-42	Down
CNTNAP2	-2.11555	1.22491e-50	Down
RPRM	-2.11336	8.32937e-51	Down
C5orf38	-2.10862	1.29779e-23	Down
CKMT1B	-2.10546	2.63062e-43	Down
PAX1	-2.10214	7.32441e-27	Down
CNNM1	-2.09786	8.67913e-42	Down
KIAA1543	-2.09418	3.28796e-48	Down
ELAVL2	-2.08653	3.13147e-51	Down
SLITRK1	-2.08558	5.29799e-45	Down
HTR2A	-2.08387	1.11572e-48	Down
CACNA2D1	-2.08225	1.5925e-40	Down
SRRM4	-2.08015	7.02204e-36	Down
MYOD1	-2.07617	1.02557e-42	Down
LOC441666	-2.07322	4.42623e-45	Down
CDH22	-2.07152	4.39265e-44	Down
FLJ16779	-2.06531	5.41765e-38	Down
GDF10	-2.06097	1.46712e-30	Down
KIAA1409	-2.0576	2.34448e-59	Down
GPR17	-2.05611	3.91621e-25	Down
EEF1A1P9	-2.04621	5.48694e-53	Down
TRHDE	-2.04595	9.08076e-32	Down
REPS2	-2.04574	6.51773e-67	Down
SEZ6L	-2.04245	3.3092e-43	Down
PNMA5	-2.04237	2.72998e-45	Down
SGSM1	-2.0385	2.12338e-57	Down
GABRA1	-2.03516	2.03475e-20	Down
PABPC5	-2.0345	2.78755e-50	Down
UNC5A	-2.03102	9.65416e-55	Down
RBP3	-2.0273	1.20837e-49	Down
EYA1	-2.02545	3.91212e-37	Down
LOC157627	-2.02529	1.02968e-38	Down
DPP10	-2.02272	1.71814e-42	Down
CDH9	-2.01846	1.41087e-38	Down
IQSEC3	-2.01641	5.21753e-35	Down
CSDC2	-2.01538	4.27123e-41	Down
NETO1	-2.0087	8.43017e-44	Down
SAMD11	-2.00866	7.35706e-41	Down
LOC442454	-2.00836	5.03715e-50	Down
PCDH11Y	-2.00811	2.93629e-37	Down
ELAVL4	-2.00546	2.32737e-47	Down
MIPOL1	-2.00319	4.19856e-54	Down
PAR5	-1.99826	1.69791e-69	Down
C21orf125	-1.99247	1.26032e-67	Down
DLGAP1	-1.99133	3.93287e-72	Down
KCNJ3	-1.99106	2.01701e-40	Down
ARPP21	-1.98863	8.01664e-60	Down
EPHA10	-1.98694	2.9926e-46	Down
CHRM1	-1.98611	2.68567e-31	Down
HAR1A	-1.98583	4.13059e-46	Down
CHD5	-1.98327	4.3726e-30	Down
FLJ43390	-1.98122	6.7038e-36	Down
LOC254559	-1.98082	1.86971e-53	Down
KCNIP2	-1.98033	4.16734e-43	Down
LGR5	-1.97681	1.86018e-45	Down
MYT1	-1.97657	1.46163e-32	Down
CACNA1I	-1.97636	2.11866e-39	Down
CA10	-1.97554	2.24993e-26	Down
LOC285696	-1.97425	3.39198e-62	Down
SSTR2	-1.97125	2.40814e-56	Down
RELN	-1.96511	1.02792e-32	Down
HRNBP3	-1.9628	2.35019e-27	Down
FAM19A2	-1.95829	2.02993e-48	Down
NEFM	-1.95754	2.24586e-20	Down
ZNF727	-1.95732	2.44325e-45	Down
PPP4R4	-1.95718	5.35716e-36	Down
KCNC2	-1.95578	5.22794e-22	Down
LOC643387	-1.95327	2.79667e-43	Down
GCSH	-1.95025	2.88888e-55	Down
KCNT1	-1.95009	2.27203e-27	Down
KCNK4	-1.9464	4.56087e-57	Down
FRMPD4	-1.93919	2.03036e-30	Down
PON1	-1.93869	9.73897e-51	Down
CACNG3	-1.9367	1.76108e-20	Down
BMP2	-1.93532	3.10332e-54	Down
ATCAY	-1.93371	7.65595e-36	Down
SLC9A2	-1.92831	1.06397e-50	Down
CDH7	-1.92764	6.99414e-39	Down
MMD2	-1.92517	4.46471e-40	Down
SOX8	-1.92311	2.87956e-49	Down
SHANK1	-1.92242	3.18285e-41	Down
INSM2	-1.92112	8.54575e-35	Down
TPTE2P1	-1.91755	7.32677e-55	Down
ZNF804A	-1.91729	1.73704e-64	Down
GRM4	-1.91709	1.26248e-38	Down
CKMT1A	-1.91537	3.51336e-34	Down
HMGCLL1	-1.91461	5.66375e-40	Down
TMEM151B	-1.91414	5.16155e-46	Down
SCN3B	-1.90963	3.39983e-43	Down
LOC283392	-1.90837	1.62589e-52	Down
GPR179	-1.90759	9.6825e-60	Down
KCNIP3	-1.90279	3.43738e-61	Down
WNK2	-1.89817	1.15512e-35	Down
CELF4	-1.89721	1.62085e-32	Down
TMEM132D	-1.89073	1.56507e-21	Down
L1CAM	-1.88849	1.97212e-24	Down
FUT9	-1.88593	2.2859e-50	Down
SCRT2	-1.88519	8.51812e-27	Down
C18orf34	-1.88514	1.71818e-40	Down
SLC17A8	-1.88365	2.94777e-22	Down
PRKCG	-1.88354	4.28618e-24	Down
NRG3	-1.88015	1.24325e-51	Down
PRSS35	-1.8792	9.22007e-46	Down
NMNAT2	-1.87385	1.30809e-51	Down
GPR61	-1.87318	4.39107e-57	Down
ST8SIA2	-1.86953	2.97024e-29	Down
LOC158696	-1.86912	2.19496e-43	Down
HCN1	-1.86694	1.2302e-23	Down
ADAMTS19	-1.86563	4.72059e-44	Down
SYN2	-1.86548	7.93021e-24	Down
RYR2	-1.86324	3.37136e-23	Down
JPH4	-1.86109	5.95577e-51	Down
TMEM100	-1.86	2.50812e-46	Down
ZNF488	-1.85917	2.66189e-32	Down
ADARB2	-1.85908	4.63752e-32	Down
LRRTM4	-1.85516	1.52608e-43	Down
KIAA0087	-1.85395	2.68717e-53	Down
RAB3C	-1.85387	2.47428e-37	Down
CELF3	-1.85291	2.24101e-37	Down
FSTL4	-1.84879	8.88323e-31	Down
SLC7A14	-1.84706	1.37238e-35	Down
FGF13	-1.84555	1.0253e-40	Down
DCX	-1.84364	7.10964e-33	Down
CXXC4	-1.84318	8.144e-64	Down
TMEFF2	-1.84166	2.48089e-37	Down
RNF165	-1.84124	4.3618e-61	Down
GABBR2	-1.84006	8.46935e-42	Down
PDE2A	-1.83681	1.26102e-56	Down
RUNX1T1	-1.83665	9.55846e-67	Down
CELF5	-1.83357	2.01888e-39	Down
SYT4	-1.8292	1.29161e-22	Down
KIAA1244	-1.82905	2.79025e-48	Down
SUSD5	-1.82846	1.06089e-27	Down
DUSP9	-1.82337	3.40373e-36	Down
KCNK3	-1.82327	1.88759e-37	Down
CACNA2D2	-1.82257	1.11563e-57	Down
KCNJ9	-1.82122	1.59062e-42	Down
PSD	-1.8203	5.12575e-45	Down
SNORD115-26	-1.81133	1.44169e-45	Down
TOX3	-1.81091	1.25637e-47	Down
GABBR1	-1.81076	5.7105e-70	Down
PACSIN1	-1.8106	5.33051e-19	Down
SPTBN2	-1.81046	1.67278e-66	Down
PLK5P	-1.81035	1.23733e-45	Down
MYH6	-1.81026	2.55614e-39	Down
DCAF12L2	-1.80879	4.05336e-41	Down
KCNB2	-1.80869	8.04119e-35	Down
SLC25A21	-1.80684	2.99676e-50	Down
LOC283761	-1.80659	9.20989e-49	Down
IL1RAPL1	-1.80641	6.52355e-52	Down
DGCR9	-1.80327	1.16103e-63	Down
MN1	-1.80304	2.24379e-60	Down
KCNH1	-1.80227	3.56577e-44	Down
TMEM196	-1.80038	9.54866e-26	Down
NEUROD4	-1.79992	2.25306e-26	Down
KIF26A	-1.79865	2.42712e-48	Down
GRM1	-1.79857	1.26335e-48	Down
SLITRK5	-1.79555	4.75567e-63	Down
TLL1	-1.7946	1.0906e-35	Down
RIMS1	-1.7915	2.59137e-37	Down
SLCO1A2	-1.7874	1.84372e-34	Down
CASKIN1	-1.78125	3.41471e-58	Down
ZNF98	-1.78019	2.34641e-41	Down
GPR26	-1.77849	6.47402e-17	Down
SMPD3	-1.77549	8.27978e-65	Down
LPPR1	-1.7743	8.74816e-34	Down
NRSN1	-1.76506	1.43745e-43	Down
SGCD	-1.76417	6.7253e-41	Down
FLRT1	-1.7612	1.12287e-56	Down
SCG3	-1.75801	2.54123e-46	Down
VSTM2B	-1.75723	1.50671e-33	Down
PCBP3	-1.75574	9.80156e-53	Down
NEGR1	-1.75563	1.4485e-46	Down
KCNJ11	-1.75467	1.08493e-36	Down
UNC13A	-1.75398	9.55975e-48	Down
CLGN	-1.75241	2.20854e-43	Down
PCDH20	-1.75186	7.38241e-37	Down
MPPED1	-1.75077	1.38065e-21	Down
SLC8A3	-1.74822	1.28731e-41	Down
GABRD	-1.74775	3.3855e-31	Down
DUSP26	-1.74732	3.45997e-52	Down
CSMD1	-1.74731	1.18131e-48	Down
ADCYAP1R1	-1.74712	1.2477e-39	Down
SNORD116-4	-1.74695	8.12451e-35	Down
SMCP	-1.74477	4.63934e-31	Down
RP1-177G6.2	-1.74451	1.81413e-46	Down
CTNNA3	-1.74078	4.52018e-41	Down
HES5	-1.73971	1.5594e-26	Down
DDN	-1.7382	4.92833e-23	Down
CALY	-1.73761	5.10767e-18	Down
ATP1A3	-1.73328	9.54911e-41	Down
EPHA6	-1.7326	2.06327e-39	Down
NEUROD6	-1.73129	2.66034e-20	Down
DLGAP3	-1.73018	2.67574e-46	Down
SLC12A5	-1.72628	5.85509e-22	Down
EMID2	-1.72621	1.51708e-33	Down
H2AFY2	-1.72364	9.45497e-49	Down
GPR98	-1.71946	1.50286e-43	Down
ASXL3	-1.71853	2.64508e-64	Down
SYT13	-1.71789	2.69635e-21	Down
PTCHD2	-1.71636	3.34786e-52	Down
MYH7	-1.71613	8.17191e-32	Down
SSPO	-1.71446	7.95131e-39	Down
NT5C1A	-1.71384	2.77667e-39	Down
DCC	-1.71264	5.9773e-31	Down
GRIA4	-1.71256	1.8036e-43	Down
KCNQ5	-1.71137	5.99906e-39	Down
GJB6	-1.70991	4.16401e-14	Down
RGS7BP	-1.70944	1.20724e-41	Down
DOC2B	-1.70831	6.12729e-41	Down
ZNF560	-1.7083	3.40053e-17	Down
FGF9	-1.70786	3.32728e-40	Down
F7	-1.70647	7.31407e-45	Down
PTGER3	-1.70621	4.14462e-35	Down
CCDC85A	-1.70608	2.8124e-52	Down
DBC1	-1.70591	1.02796e-32	Down
CLEC4F	-1.70539	1.52028e-33	Down
SLC17A7	-1.7024	2.51642e-13	Down
GABRB2	-1.70232	3.04667e-20	Down
SLC14A2	-1.70064	3.1033e-27	Down
GRIN2B	-1.69614	3.74427e-33	Down
PCDHGA1	-1.6948	4.49128e-25	Down
AMZ1	-1.69446	4.22322e-45	Down
DLL1	-1.69403	9.31856e-52	Down
RCOR2	-1.69369	1.8867e-46	Down
FAM190A	-1.69062	1.02942e-47	Down
PNMA3	-1.69052	4.75668e-42	Down
RAB27B	-1.68961	1.09048e-43	Down
GDAP1L1	-1.68945	1.24873e-38	Down
KIF21B	-1.68754	1.31038e-60	Down
C9orf122	-1.68737	2.51918e-32	Down
SSTR5	-1.68602	3.69218e-56	Down
GABRA5	-1.68418	2.03306e-17	Down
KIAA1239	-1.67817	4.63965e-23	Down
SLIT1	-1.6732	3.98513e-37	Down
BZRAP1	-1.67136	1.4698e-58	Down
KCNV1	-1.67075	3.96344e-17	Down
CYP2E1	-1.6705	6.03249e-46	Down
TMEM179	-1.66928	1.66414e-37	Down
LOC650623	-1.66546	5.10905e-66	Down
FAM57B	-1.66478	3.74035e-48	Down
LOC644936	-1.66406	1.71637e-29	Down
CACNA2D3	-1.65925	4.75659e-30	Down
SMAD9	-1.65798	1.44518e-58	Down
SLC17A6	-1.65225	2.29326e-19	Down
STOX1	-1.6489	3.81712e-47	Down
RICH2	-1.64826	1.92651e-42	Down
EPHB1	-1.64815	1.08014e-44	Down
RSPO3	-1.64749	4.10317e-32	Down
RXFP1	-1.64493	1.72852e-27	Down
CDH20	-1.64418	8.01504e-53	Down
MAL2	-1.643	4.08032e-18	Down
VWA5B2	-1.64129	1.24693e-38	Down
SLC6A7	-1.6412	1.10523e-15	Down
GRIA2	-1.64039	9.37619e-50	Down
PCDH7	-1.639	1.80176e-45	Down
PPFIA2	-1.6384	1.15314e-36	Down
PLCH2	-1.63677	1.36214e-31	Down
LRRC37A4	-1.63538	2.76861e-61	Down
GRM5	-1.63463	8.06411e-24	Down
CNTN1	-1.62915	1.01944e-41	Down
LOC134466	-1.62861	6.79792e-26	Down
MEGF11	-1.62816	1.215e-37	Down
NRXN1	-1.62796	7.15968e-51	Down
SH3GL3	-1.6279	1.82955e-29	Down
SYT15	-1.62622	4.24113e-59	Down
ARHGAP36	-1.62618	1.53412e-24	Down
LOC285954	-1.626	3.60864e-32	Down
NTNG2	-1.62526	8.18116e-58	Down
SLC6A10P	-1.62325	2.75571e-39	Down
C1orf95	-1.62125	2.91975e-40	Down
PLCXD2	-1.61681	1.08772e-58	Down
PLCB1	-1.6158	8.66356e-68	Down
DKFZp686O24166	-1.61472	3.17596e-46	Down
DAAM2	-1.61333	2.18204e-34	Down
TLX1	-1.61206	1.7971e-13	Down
ATP8A1	-1.61084	5.6552e-59	Down
OPHN1	-1.60774	2.73498e-82	Down
TACR1	-1.60693	2.26896e-26	Down
NALCN	-1.60681	1.57892e-57	Down
ST6GAL2	-1.606	1.05542e-40	Down
MYH15	-1.60596	1.22876e-37	Down
ACCN4	-1.60565	9.8666e-24	Down
LRRC7	-1.60536	1.12585e-33	Down
SV2B	-1.60473	7.19788e-17	Down
TTPA	-1.60352	9.69059e-45	Down
MYH7B	-1.60352	7.78932e-35	Down
CPLX1	-1.60054	2.75253e-34	Down
DSCAM	-1.59795	2.0315e-42	Down
FRMPD1	-1.59671	1.02905e-51	Down
PPP1R1A	-1.59482	9.07607e-25	Down
UNC80	-1.59112	3.55013e-52	Down
GPR45	-1.58979	1.78914e-49	Down
PCSK6	-1.58912	2.56881e-27	Down
OR4N2	-1.5891	9.91842e-19	Down
LMX1A	-1.5891	3.55696e-27	Down
CABP1	-1.58872	2.49911e-26	Down
PPP2R2C	-1.58348	1.35474e-25	Down
ADAM29	-1.58331	5.0242e-47	Down
ALOX12B	-1.5833	6.04622e-40	Down
CALB1	-1.58279	3.45437e-24	Down
RFPL1S	-1.58233	2.75143e-29	Down
CSRNP3	-1.57969	1.11689e-47	Down
FLG	-1.57953	5.36654e-23	Down
TBR1	-1.57804	2.85713e-18	Down
DNM3	-1.57795	5.33816e-59	Down
FAM19A1	-1.57793	5.76813e-22	Down
CPEB3	-1.57428	2.82293e-81	Down
RUNDC3A	-1.57371	7.24862e-47	Down
SOX1	-1.5717	1.73578e-31	Down
DGKB	-1.5715	3.71793e-46	Down
KCNA4	-1.57076	3.91051e-30	Down
FEZF2	-1.57067	9.38896e-30	Down
A2BP1	-1.57049	4.44684e-20	Down
RIPPLY2	-1.56899	1.0561e-41	Down
ZNF676	-1.56801	1.09447e-19	Down
ANO3	-1.56779	1.6553e-29	Down
HAR1B	-1.56707	6.61565e-43	Down
WBSCR17	-1.56619	2.03553e-18	Down
TET1	-1.56386	4.55114e-66	Down
TDH	-1.56159	3.17886e-37	Down
G6PC2	-1.56112	3.82913e-27	Down
BSN	-1.55952	1.02122e-46	Down
SYN3	-1.55915	8.74381e-40	Down
PHACTR3	-1.55438	2.41957e-36	Down
KIF5A	-1.55399	4.08568e-32	Down
NXPH1	-1.5539	9.8502e-31	Down
C9orf125	-1.55346	5.18851e-41	Down
CDKL5	-1.55298	5.69726e-28	Down
TMEM130	-1.55294	6.50321e-20	Down
LOC100133545	-1.55159	2.12363e-43	Down
GALNTL6	-1.5504	2.13651e-38	Down
PEX5L	-1.55022	1.24853e-27	Down
KCNJ12	-1.54919	5.23297e-37	Down
CHRNB2	-1.5481	3.59725e-40	Down
RET	-1.54737	6.49111e-25	Down
SCN3A	-1.54686	5.07613e-43	Down
CDH12	-1.54398	1.48641e-39	Down
PLCXD3	-1.54284	1.28692e-25	Down
PARD3B	-1.54281	5.17873e-41	Down
LOC145837	-1.54205	1.51178e-43	Down
SELL	-1.54175	4.4309e-20	Down
STYK1	-1.54146	3.94764e-21	Down
CACNA1E	-1.54134	5.20736e-34	Down
LOC643763	-1.53983	1.03216e-35	Down
USP49	-1.53885	2.04919e-56	Down
FBLL1	-1.53743	1.31738e-37	Down
HTR5A	-1.53629	6.84285e-20	Down
CRHR1	-1.53545	1.15966e-33	Down
ANK1	-1.53504	1.75599e-37	Down
RAPGEF4	-1.53312	1.14482e-48	Down
CREG2	-1.53188	1.91967e-16	Down
GABRA4	-1.53011	4.31501e-15	Down
NTN4	-1.52983	7.74006e-40	Down
DHRS2	-1.52782	4.73539e-21	Down
DGCR10	-1.52667	6.5372e-47	Down
SMCR5	-1.52608	2.82421e-50	Down
MTMR7	-1.52558	1.22477e-54	Down
SULT4A1	-1.52456	2.10247e-15	Down
HPCAL4	-1.52393	2.38873e-25	Down
SOX3	-1.52256	6.77682e-28	Down
TCERG1L	-1.51957	1.7464e-24	Down
FRMPD2	-1.51928	1.7754e-31	Down
NEU4	-1.51922	1.25287e-27	Down
FGF17	-1.51664	1.04834e-24	Down
XKR4	-1.51614	7.46978e-35	Down
ARHGDIG	-1.51593	6.77096e-25	Down
UGT8	-1.51266	1.48778e-26	Down
PHYHIPL	-1.51191	5.53501e-62	Down
ATRNL1	-1.51123	2.39672e-41	Down
ATOH8	-1.51118	9.1292e-40	Down
PPM1L	-1.51062	1.02748e-61	Down
OLFM3	-1.51053	2.49338e-20	Down
ATP6V1G2	-1.5098	7.11734e-52	Down
STAR	-1.50878	1.33973e-48	Down
PCDHA5	-1.5083	1.64586e-33	Down
CAMK2A	-1.50678	4.14581e-14	Down
SORCS3	-1.50513	6.73007e-40	Down
PCDHGB4	-1.50384	9.94753e-18	Down
KCNH8	-1.49984	1.87079e-29	Down
GJD2	-1.49862	1.08181e-27	Down
SLC32A1	-1.49835	4.16537e-15	Down
KCTD16	-1.4957	3.14873e-48	Down
CAMKV	-1.49492	2.6176e-23	Down
RPL23P8	-1.4949	1.49265e-38	Down
TMEM132C	-1.4944	1.22902e-28	Down
SLC6A17	-1.49398	6.08259e-18	Down
PABPC1L2B	-1.49362	5.04585e-24	Down
KIAA2022	-1.49325	2.25976e-36	Down
HSN2	-1.49165	8.35874e-43	Down
LOC339674	-1.48808	7.49036e-49	Down
ADRA1A	-1.48807	1.07691e-34	Down
KCTD4	-1.48786	3.03129e-30	Down
CNTN4	-1.48708	2.97006e-32	Down
CCDC144B	-1.48627	6.97102e-31	Down
NTRK2	-1.486	1.06745e-42	Down
GALNT14	-1.48593	3.91498e-39	Down
LOC389332	-1.48537	1.07832e-23	Down
GRAMD1B	-1.48443	4.5954e-53	Down
CELSR3	-1.48237	3.7482e-40	Down
TUB	-1.48228	1.22747e-74	Down
KLHL32	-1.48191	1.38119e-35	Down
SOHLH1	-1.47918	2.46442e-18	Down
C1QL3	-1.47833	5.30475e-15	Down
NKAIN1	-1.47719	7.15045e-32	Down
TRIM17	-1.47636	2.56843e-48	Down
LRP1B	-1.4761	6.07456e-57	Down
FOXP2	-1.47496	2.18255e-23	Down
CDK5R1	-1.47376	4.79499e-59	Down
SPON1	-1.47322	1.17421e-33	Down
C1orf168	-1.47185	2.86429e-28	Down
IGFBPL1	-1.47172	2.50468e-18	Down
SERINC5	-1.47082	2.73752e-38	Down
CNTN6	-1.46992	7.02203e-24	Down
MAST1	-1.4695	9.33001e-46	Down
NPM2	-1.46926	5.21089e-25	Down
BTBD17	-1.46651	5.16456e-27	Down
CCDC144C	-1.46556	1.96603e-38	Down
CHRM4	-1.46384	4.18201e-41	Down
SLITRK4	-1.46375	9.6515e-23	Down
SNCB	-1.46295	5.44708e-17	Down
KCND2	-1.46216	4.11184e-33	Down
CYP27C1	-1.46175	2.17804e-29	Down
CCDC144A	-1.46171	6.22782e-41	Down
SCN8A	-1.46155	9.94228e-38	Down
LOC100128977	-1.46038	9.00168e-37	Down
BTBD8	-1.45882	4.49456e-39	Down
VAT1L	-1.45729	3.05049e-26	Down
ACBD7	-1.45659	8.9384e-31	Down
C20orf203	-1.45368	1.48956e-42	Down
PCDHA6	-1.45212	1.76772e-19	Down
NAP1L2	-1.4516	1.64491e-42	Down
DGKI	-1.45052	4.71176e-53	Down
CLEC2L	-1.45026	1.14436e-16	Down
GPR21	-1.44761	6.67056e-49	Down
RGS7	-1.44752	4.55658e-29	Down
SYNPR	-1.44679	5.94967e-14	Down
BAI1	-1.44591	4.59611e-25	Down
THSD4	-1.44122	1.3275e-41	Down
STX1B	-1.43887	6.64422e-43	Down
GRIN2C	-1.43464	2.71167e-29	Down
ACVR1C	-1.43332	2.42063e-28	Down
SLC25A27	-1.43267	7.49708e-52	Down
RTN1	-1.43194	1.187e-44	Down
GRIP2	-1.43141	4.72232e-24	Down
KCNH7	-1.43101	6.72094e-20	Down
CYS1	-1.43083	3.86041e-40	Down
CLSTN2	-1.42782	6.37705e-46	Down
GPR27	-1.42774	1.99481e-31	Down
FGF12	-1.42774	1.50605e-45	Down
RNF150	-1.42704	1.48047e-57	Down
MYO16	-1.4269	2.33123e-37	Down
LRRC16B	-1.4261	8.01259e-45	Down
PGR	-1.42195	5.07978e-36	Down
STXBP5L	-1.42172	5.56594e-25	Down
MCHR2	-1.42107	1.863e-19	Down
RPL13AP3	-1.42094	5.36106e-34	Down
MUM1L1	-1.42007	2.77833e-27	Down
KLK7	-1.41864	1.68085e-16	Down
PCDHGA2	-1.41736	3.36211e-29	Down
SOCS7	-1.41726	5.44568e-46	Down
BCAN	-1.41701	2.03994e-29	Down
ACCN1	-1.41569	2.40849e-17	Down
ERBB4	-1.41542	1.12115e-33	Down
DDX25	-1.41406	1.1579e-30	Down
HAPLN1	-1.4137	6.7474e-22	Down
SYT1	-1.41352	1.48351e-15	Down
NECAB2	-1.41251	2.67548e-32	Down
TAS2R4	-1.41246	2.76643e-69	Down
OPCML	-1.40962	1.43985e-29	Down
ALDOC	-1.40871	8.74902e-40	Down
HLF	-1.40829	4.42452e-45	Down
FBXL16	-1.40734	3.36107e-34	Down
PCDHA2	-1.40684	1.60693e-21	Down
SYN1	-1.40646	1.22375e-24	Down
CNTNAP4	-1.40574	2.24652e-15	Down
WDR86	-1.40388	2.74187e-35	Down
C11orf20	-1.40329	8.45481e-39	Down
C12orf39	-1.40249	1.12511e-20	Down
CACNA1A	-1.40246	6.21916e-40	Down
GPR123	-1.40235	4.25395e-39	Down
SRRM3	-1.39851	3.79193e-29	Down
ASAH2B	-1.39823	9.29975e-36	Down
SNAP25	-1.39794	5.88668e-17	Down
MACROD2	-1.39658	5.25591e-40	Down
C12orf34	-1.39595	3.29739e-42	Down
GAD2	-1.39451	1.67431e-13	Down
CXorf1	-1.39373	1.17473e-36	Down
FAM110B	-1.39302	2.11974e-71	Down
FAM13C	-1.39151	3.50096e-60	Down
TNNT1	-1.3871	1.04692e-17	Down
LOC84856	-1.38477	2.20328e-16	Down
EIF4E1B	-1.38088	5.23886e-24	Down
KCNN3	-1.37496	1.88136e-41	Down
JAKMIP3	-1.37469	4.66509e-36	Down
FAM123A	-1.37396	3.93272e-41	Down
NKD1	-1.37239	1.53318e-47	Down
SLCO5A1	-1.37184	1.53922e-28	Down
C2orf27A	-1.37038	1.06838e-37	Down
PTCH1	-1.37036	3.90613e-50	Down
CDK5R2	-1.3702	3.2217e-22	Down
NDRG2	-1.36759	4.46546e-50	Down
GLIS1	-1.36732	1.02169e-20	Down
LCNL1	-1.3673	1.75537e-18	Down
GAD1	-1.36474	8.95072e-27	Down
FRY	-1.3643	5.74635e-75	Down
BAGE2	-1.36351	2.25275e-46	Down
ACSL6	-1.36308	2.50416e-36	Down
CCKBR	-1.36236	9.53685e-16	Down
TLX1NB	-1.3593	1.49287e-14	Down
ARHGAP28	-1.35624	2.33049e-34	Down
RASGEF1C	-1.35477	8.56291e-32	Down
SHISA6	-1.35468	4.2496e-15	Down
NEFL	-1.35376	1.30248e-09	Down
PHACTR1	-1.35345	9.34552e-58	Down
HFM1	-1.352	7.21807e-33	Down
LCOR	-1.35122	1.55577e-42	Down
PPIAL4C	-1.35069	1.19397e-39	Down
GABRB1	-1.34889	6.02894e-26	Down
C21orf131	-1.34693	9.94797e-23	Down
SCN2B	-1.34456	7.74415e-27	Down
PCDHGA3	-1.34446	2.65715e-21	Down
IGSF9B	-1.34325	6.84224e-28	Down
SYT9	-1.34252	4.30308e-27	Down
NPPA	-1.3416	7.13694e-16	Down
RLTPR	-1.34103	1.08056e-23	Down
ADAM22	-1.33995	1.08605e-50	Down
PRDM8	-1.33955	6.87948e-29	Down
NAP1L3	-1.33817	1.88034e-75	Down
GRIK2	-1.33585	5.77659e-34	Down
UPK2	-1.33531	8.5379e-43	Down
B3GAT2	-1.33496	1.95774e-25	Down
SATB1	-1.33426	5.63588e-72	Down
STXBP6	-1.3341	6.97799e-35	Down
GPR158	-1.33389	1.30229e-39	Down
NEUROD2	-1.33294	5.43325e-13	Down
MTUS2	-1.32969	1.91813e-24	Down
TNK2	-1.32895	3.81914e-51	Down
ZFR2	-1.32874	4.08009e-15	Down
SLC6A15	-1.32831	9.01038e-16	Down
RGS9	-1.3282	7.63607e-25	Down
RXRG	-1.32486	1.0275e-22	Down
ADCY5	-1.32472	9.79805e-38	Down
TCTE1	-1.32373	7.03396e-45	Down
KLRK1	-1.32251	3.35792e-22	Down
LHFPL4	-1.31964	4.49922e-29	Down
VWC2	-1.31946	2.48203e-22	Down
ENHO	-1.31859	7.93541e-34	Down
PRTG	-1.31798	6.19675e-59	Down
CTTNBP2	-1.31674	1.73301e-53	Down
STMN2	-1.31637	4.60035e-12	Down
TRPC5	-1.316	1.57548e-25	Down
NOS1	-1.31353	1.11079e-16	Down
C17orf96	-1.31243	8.9968e-57	Down
HBQ1	-1.31233	2.79568e-32	Down
LRRTM3	-1.31015	7.73573e-38	Down
FAM106C	-1.30985	2.00599e-37	Down
CD24	-1.30967	2.44496e-22	Down
MAGEE1	-1.30935	1.24105e-45	Down
AJAP1	-1.30809	8.45932e-30	Down
MKRN3	-1.30795	1.43286e-45	Down
PCLO	-1.30627	2.46977e-20	Down
ZBTB16	-1.30621	5.28581e-28	Down
GPR22	-1.30503	1.5078e-15	Down
KIAA1161	-1.30502	1.73642e-54	Down
MAPT	-1.30487	4.76905e-57	Down
LOC151009	-1.3041	3.1171e-17	Down
CADM2	-1.30366	2.36127e-41	Down
BRSK2	-1.30264	4.92037e-39	Down
HOOK1	-1.30202	5.25193e-21	Down
SYT10	-1.30189	2.45233e-34	Down
LOC619207	-1.29988	3.48532e-32	Down
NTSR2	-1.29985	6.23847e-13	Down
AFF3	-1.29533	5.66517e-56	Down
BCL7A	-1.29467	9.55016e-65	Down
FADS6	-1.29456	7.57763e-19	Down
SCN11A	-1.29347	1.8258e-45	Down
UBE2QL1	-1.29266	1.52022e-30	Down
GATA5	-1.29189	4.7936e-27	Down
LRFN2	-1.29164	1.35442e-23	Down
RTN4R	-1.29055	2.1533e-34	Down
NEUROD1	-1.28957	7.30734e-18	Down
EYS	-1.28794	3.90179e-44	Down
SNCG	-1.2878	2.9159e-20	Down
KCNN1	-1.28747	2.01793e-35	Down
CALCRL	-1.28732	1.9136e-34	Down
EFCAB5	-1.28673	4.34314e-52	Down
MARVELD3	-1.28636	2.83754e-16	Down
GUSBL1	-1.28615	7.18529e-44	Down
CCK	-1.28587	2.11573e-10	Down
ACVR2B	-1.28501	2.34124e-78	Down
SYT2	-1.28495	3.2922e-16	Down
LOC100130148	-1.27951	8.93146e-42	Down
TTC9B	-1.27853	9.84546e-20	Down
ISM1	-1.27822	1.88257e-31	Down
B3GALT2	-1.27822	1.16635e-39	Down
HES6	-1.27716	2.30424e-33	Down
TOX	-1.27685	3.54159e-39	Down
PLIN1	-1.27657	8.98525e-23	Down
FHDC1	-1.27352	8.36461e-30	Down
OTUD7A	-1.27305	4.93917e-43	Down
PRKCB	-1.27269	5.7045e-27	Down
BAI3	-1.26984	4.54634e-50	Down
OR2L13	-1.26811	4.11128e-17	Down
NET1	-1.26626	6.23762e-48	Down
RAB11FIP4	-1.26586	2.00099e-36	Down
GOLGA7B	-1.26542	1.42516e-27	Down
SEMA6B	-1.26444	2.49264e-45	Down
ICAM5	-1.26327	1.08266e-15	Down
CRYM	-1.26287	4.63526e-10	Down
CD300LG	-1.26198	1.71399e-19	Down
RHBDL3	-1.26108	6.06682e-37	Down
HS3ST4	-1.26008	1.13859e-16	Down
CECR2	-1.25989	4.07073e-48	Down
PAIP2B	-1.25892	6.42305e-32	Down
FAM84B	-1.2587	3.03162e-45	Down
YPEL4	-1.2565	3.64163e-34	Down
VSNL1	-1.25583	1.76397e-09	Down
BASP1	-1.25506	1.07885e-43	Down
LHX3	-1.25453	2.41942e-19	Down
OLIG2	-1.25365	2.53412e-26	Down
AKR1C3	-1.2528	2.62454e-27	Down
NELL1	-1.25211	1.45858e-11	Down
TCHH	-1.25114	2.34132e-35	Down
DLG2	-1.25012	1.96434e-38	Down
AKR1C1	-1.24964	3.69464e-18	Down
PAR4	-1.24849	1.00166e-36	Down
LOC150622	-1.24739	7.55031e-24	Down
LRRTM1	-1.24718	7.86123e-31	Down
ONECUT2	-1.2439	4.92352e-25	Down
SLC7A4	-1.24295	7.31351e-22	Down
PRMT8	-1.24295	4.10501e-14	Down
SLC1A1	-1.24286	1.04407e-34	Down
SFTPD	-1.24257	7.44705e-24	Down
TMEM63C	-1.24213	9.81548e-40	Down
SOX6	-1.24208	1.29918e-45	Down
SAMD8	-1.24207	1.97673e-51	Down
KIF1A	-1.24097	3.79693e-39	Down
GPR6	-1.24053	8.35306e-21	Down
MATK	-1.24046	3.74764e-23	Down
MAP2	-1.24033	2.78486e-49	Down
NOTUM	-1.24015	1.30443e-25	Down
OPRK1	-1.23903	3.4653e-15	Down
AKAP6	-1.23766	1.79339e-54	Down
CEP170L	-1.23681	4.20718e-43	Down
SLC24A4	-1.23582	7.18069e-17	Down
OLIG1	-1.23291	2.71495e-24	Down
SCD	-1.23218	3.27482e-42	Down
ANKRD26	-1.2321	2.98337e-83	Down
OMG	-1.23168	6.79422e-36	Down
ZNF492	-1.23	2.13408e-27	Down
FAIM2	-1.2273	4.18476e-43	Down
RGS11	-1.22685	4.92346e-26	Down
LOC92973	-1.22627	2.60086e-57	Down
PIK3C2G	-1.22613	1.65237e-23	Down
BCL11B	-1.2251	2.92597e-35	Down
C1QL2	-1.22451	1.29205e-15	Down
DAPL1	-1.22409	1.44495e-13	Down
CPLX3	-1.22311	1.5217e-14	Down
CAMK4	-1.22203	1.58839e-17	Down
PDZD4	-1.22139	1.25401e-44	Down
RTN4RL1	-1.22054	1.12125e-17	Down
MYST4	-1.22047	1.59478e-87	Down
PTGFR	-1.22006	1.44318e-18	Down
DRD1	-1.21994	3.55596e-17	Down
MAP3K9	-1.21956	1.2392e-25	Down
LOC399744	-1.21619	1.17252e-43	Down
TAOK1	-1.21612	1.08272e-29	Down
EDN3	-1.21575	1.0619e-22	Down
KIAA1107	-1.21466	2.75697e-46	Down
GPLD1	-1.21312	2.09907e-50	Down
WNT10B	-1.21233	1.07311e-15	Down
ANKRD56	-1.21009	2.03908e-17	Down
LINGO1	-1.20987	1.25337e-35	Down
BEST3	-1.2093	4.59244e-21	Down
SYT14	-1.20851	1.63139e-29	Down
CYP2A6	-1.20759	3.04811e-39	Down
HPR	-1.20751	7.50273e-14	Down
PLCB4	-1.20583	2.97406e-45	Down
SLC35D3	-1.20575	2.32246e-32	Down
RANBP3L	-1.20575	2.20303e-27	Down
PTPN5	-1.20553	8.94308e-12	Down
TPPP	-1.20535	1.28863e-20	Down
IPMK	-1.20512	2.21416e-35	Down
C4orf12	-1.20476	3.31825e-54	Down
CBFA2T3	-1.20281	7.59923e-46	Down
CHST9	-1.20217	7.4286e-16	Down
PVALB	-1.20125	6.88959e-10	Down
PABPC1L2A	-1.20125	6.19172e-23	Down
SEC31B	-1.19881	3.26871e-35	Down
TNNT2	-1.19808	6.62197e-12	Down
ANKRD34C	-1.1965	2.78246e-20	Down
GRID2IP	-1.1962	3.41436e-38	Down
KCNJ4	-1.19573	3.44626e-16	Down
ERC2	-1.19482	6.85469e-41	Down
HDAC4	-1.1937	2.90543e-79	Down
SLC25A41	-1.19353	2.23886e-34	Down
DRP2	-1.19296	5.36525e-38	Down
SLC2A4	-1.19104	9.92054e-23	Down
ATP2B2	-1.19089	2.11795e-31	Down
PDZRN4	-1.19069	2.24962e-30	Down
MAPK8IP2	-1.19034	4.80695e-39	Down
PRKCE	-1.18896	5.07103e-56	Down
ZNF578	-1.18801	1.3781e-32	Down
LY6H	-1.18782	1.17338e-17	Down
TCEAL2	-1.18731	3.65287e-33	Down
CDH8	-1.18578	7.79622e-17	Down
KLHL11	-1.18557	2.29762e-45	Down
CHRM2	-1.18544	1.31217e-27	Down
PNCK	-1.18479	2.65562e-27	Down
ESX1	-1.18405	1.97538e-24	Down
ALDH5A1	-1.1839	4.60192e-71	Down
HNRNPA3P1	-1.18382	6.51244e-40	Down
ADHFE1	-1.18373	8.68937e-43	Down
SLC1A2	-1.18367	6.55672e-23	Down
GPR83	-1.18342	1.21208e-15	Down
ACCN2	-1.18317	2.71424e-44	Down
PID1	-1.18304	1.77579e-47	Down
NKAIN4	-1.18183	8.39953e-21	Down
STOX2	-1.18137	9.70109e-41	Down
NR1H4	-1.18094	6.92436e-22	Down
C11orf41	-1.18039	3.63927e-42	Down
TEF	-1.17987	1.64588e-53	Down
CYP2D6	-1.17788	1.93742e-25	Down
CTXN3	-1.17641	3.31914e-12	Down
CHRNA2	-1.17525	2.65838e-13	Down
NCOA2	-1.17516	9.23139e-36	Down
RICTOR	-1.17511	2.22511e-74	Down
TTBK2	-1.17479	7.56903e-44	Down
CYP7B1	-1.17469	3.70288e-25	Down
SST	-1.17443	3.94317e-11	Down
C7orf54	-1.17419	1.70416e-53	Down
UPP2	-1.17307	2.00409e-33	Down
LINGO2	-1.17293	2.75892e-17	Down
SSTR3	-1.17226	6.53849e-19	Down
FAM131C	-1.17188	1.32247e-19	Down
MEX3B	-1.17086	1.45182e-36	Down
GRIN2A	-1.17063	1.59634e-12	Down
KCNN2	-1.16966	4.33195e-30	Down
GDA	-1.16917	1.16099e-09	Down
CCBE1	-1.16897	1.54304e-24	Down
C14orf132	-1.16668	6.42733e-42	Down
KCNK12	-1.16651	1.76545e-21	Down
ANKFN1	-1.16618	1.6155e-33	Down
MYCN	-1.16415	5.10798e-32	Down
GATSL2	-1.1637	4.80217e-14	Down
PDE11A	-1.1633	4.20617e-25	Down
LOC146336	-1.16324	2.34556e-43	Down
DRD5	-1.16313	3.44203e-20	Down
KCNH5	-1.16312	1.09161e-18	Down
ZSCAN1	-1.16303	5.4533e-23	Down
PTPRR	-1.16259	1.16327e-15	Down
ZNF483	-1.16243	9.73015e-48	Down
VSTM2L	-1.16238	1.23516e-18	Down
MC4R	-1.16209	6.97792e-26	Down
PNMAL2	-1.16202	1.76194e-38	Down
OPALIN	-1.16177	5.57119e-06	Down
A2ML1	-1.1615	5.0829e-16	Down
GDNF	-1.15972	1.28349e-28	Down
SLC6A1	-1.15915	1.57649e-34	Down
LY6K	-1.15771	9.41668e-40	Down
CNKSR2	-1.15758	5.01635e-32	Down
CPNE6	-1.15242	9.00958e-09	Down
LRRC10B	-1.15235	1.17557e-18	Down
?|653553	-1.15225	1.30442e-11	Down
CRY2	-1.15181	7.58396e-61	Down
C17orf102	-1.15169	6.44326e-23	Down
RD3	-1.1508	3.63989e-27	Down
TDRD5	-1.15068	5.61568e-31	Down
NOL4	-1.14887	1.31908e-47	Down
TMEM155	-1.14866	7.14789e-12	Down
ZSCAN23	-1.14798	4.86938e-37	Down
MSTN	-1.14745	1.30179e-11	Down
FA2H	-1.14679	1.58602e-12	Down
JAKMIP1	-1.14675	1.13078e-17	Down
GNG13	-1.14656	2.24248e-18	Down
PLCL1	-1.14642	6.40418e-39	Down
KCNA1	-1.14611	4.59088e-13	Down
SEMA4G	-1.14472	4.92755e-63	Down
ADCY2	-1.14404	1.74029e-31	Down
CDC26	-1.1433	5.50784e-25	Down
C4orf50	-1.14286	3.24208e-23	Down
FAM163A	-1.14265	7.47966e-18	Down
FAM155B	-1.14177	8.48743e-28	Down
GLT1D1	-1.14175	4.49428e-16	Down
WDR87	-1.14097	1.21402e-39	Down
NDN	-1.13963	8.58069e-28	Down
WBP11P1	-1.13808	2.61961e-43	Down
PPP1R9A	-1.13791	2.27441e-49	Down
SCN2A	-1.13729	5.35854e-29	Down
SYP	-1.13709	2.4045e-29	Down
TEX15	-1.13686	5.5079e-26	Down
DNAJC12	-1.13654	1.04333e-49	Down
KLHL35	-1.13515	1.16063e-22	Down
C9orf102	-1.13461	7.46386e-41	Down
CCNB3	-1.13451	5.05231e-37	Down
LRRC4	-1.13379	1.32371e-54	Down
PHF21B	-1.13339	2.39318e-42	Down
LOC338651	-1.13296	2.93609e-20	Down
NMUR2	-1.13184	1.41128e-16	Down
SNX31	-1.13156	6.04916e-11	Down
HMGN5	-1.13011	1.5667e-46	Down
DACH1	-1.13011	9.46003e-28	Down
INHBC	-1.13008	1.69995e-30	Down
KCNC1	-1.13008	2.79257e-28	Down
ZNF704	-1.12982	2.56055e-41	Down
RPL21	-1.12963	9.13064e-20	Down
FSD1L	-1.12884	3.2262e-56	Down
PHYHIP	-1.12797	9.43431e-15	Down
EMX1	-1.12749	3.05731e-12	Down
CDNF	-1.12748	1.74297e-42	Down
HTR1E	-1.12719	2.57798e-18	Down
HIP1R	-1.12703	2.09016e-30	Down
MYCL1	-1.12625	2.63785e-33	Down
DOCK3	-1.12531	1.10134e-36	Down
TRPC3	-1.12505	9.15444e-27	Down
PDGFRA	-1.12453	1.91883e-17	Down
KCNS2	-1.1241	3.60167e-12	Down
PER3	-1.12385	1.30721e-42	Down
PDZD8	-1.12318	3.43049e-59	Down
RAB3A	-1.12302	5.53719e-23	Down
TJP2	-1.12278	8.67337e-34	Down
OR2H2	-1.12224	8.18703e-40	Down
PREX2	-1.12209	1.49625e-25	Down
NCRNA00176	-1.1199	1.04168e-22	Down
FAM168A	-1.11957	3.03666e-41	Down
GDPD1	-1.11926	1.0486e-68	Down
CHD7	-1.11888	2.47221e-43	Down
C7orf52	-1.11805	2.74941e-16	Down
LOC648740	-1.118	7.65732e-30	Down
GRIA1	-1.11619	3.23609e-17	Down
CABLES1	-1.11562	4.33306e-29	Down
VIP	-1.11558	4.17623e-13	Down
LOC400940	-1.11549	4.20999e-24	Down
CDH10	-1.11445	1.63513e-32	Down
DEFB119	-1.11413	5.83264e-14	Down
SORCS1	-1.11377	6.50116e-19	Down
CACNA1D	-1.11233	4.69884e-36	Down
SCN1A	-1.1122	3.74938e-27	Down
SGK196	-1.11218	3.13659e-33	Down
KIAA1045	-1.11154	1.79417e-12	Down
SLITRK6	-1.11124	2.81476e-20	Down
MAGEL2	-1.1111	1.18994e-32	Down
TMOD2	-1.10993	1.10417e-57	Down
MPP7	-1.10951	7.12251e-20	Down
C6orf208	-1.10845	7.63135e-28	Down
P2RX6	-1.10828	7.16504e-27	Down
GRM2	-1.10704	1.00111e-18	Down
GLUD1	-1.107	1.29396e-72	Down
WIF1	-1.1067	8.9079e-07	Down
SPTB	-1.10566	6.27462e-21	Down
ZNF681	-1.1054	1.90374e-41	Down
LOC283174	-1.10482	2.61096e-27	Down
PCDHA3	-1.10349	2.64695e-14	Down
SLC4A10	-1.10334	5.42318e-14	Down
PDE1A	-1.10279	1.18531e-21	Down
CLDN9	-1.10236	1.7643e-30	Down
MDN1	-1.10177	8.43928e-52	Down
NEURL	-1.10076	3.75724e-15	Down
TTC3	-1.10006	5.02431e-84	Down
USP54	-1.09992	2.88548e-43	Down
KIAA1377	-1.09953	1.3235e-28	Down
GLP2R	-1.09939	2.1e-22	Down
CYP1A1	-1.09928	2.89635e-27	Down
BMS1P5	-1.09919	1.11233e-48	Down
ATP2C2	-1.09796	1.72496e-23	Down
ANKS1B	-1.09785	2.96293e-23	Down
CORO6	-1.09773	7.30645e-17	Down
ATP9A	-1.09757	5.07427e-60	Down
SYCP2L	-1.09745	1.23483e-22	Down
SYDE2	-1.09695	8.74966e-26	Down
P2RX7	-1.09676	1.71919e-33	Down
FAM171A2	-1.09607	3.16096e-51	Down
FAM115A	-1.09572	6.6238e-42	Down
SLC16A7	-1.09497	1.37019e-26	Down
ASPDH	-1.09451	1.06549e-18	Down
C9orf140	-1.0942	2.1833e-21	Down
MGAT5B	-1.09341	2.37046e-28	Down
AATK	-1.09336	6.80177e-22	Down
GABRQ	-1.093	9.34422e-16	Down
LRRN4	-1.09298	4.27844e-43	Down
RAB9B	-1.0922	1.36042e-45	Down
ZNF534	-1.09187	3.36903e-45	Down
KLHL23	-1.09177	1.92645e-51	Down
NBEAL1	-1.09171	1.92983e-27	Down
SEZ6	-1.0916	7.60215e-18	Down
RALYL	-1.09079	4.60254e-15	Down
RPS6KA5	-1.09065	3.9468e-47	Down
MADCAM1	-1.09028	4.38904e-18	Down
NKAIN2	-1.08983	8.06945e-13	Down
VWC2L	-1.0896	2.39307e-15	Down
RPL17	-1.08839	5.29988e-44	Down
NBEA	-1.08828	2.82155e-48	Down
DGCR6	-1.08795	7.54621e-33	Down
C7orf41	-1.08756	8.01077e-31	Down
LOC285780	-1.08748	4.53e-12	Down
SGCZ	-1.08725	1.69009e-22	Down
COL11A2	-1.08707	2.65331e-24	Down
RBM11	-1.0866	1.71834e-18	Down
FAM135B	-1.08645	3.60103e-37	Down
ZBTB20	-1.08638	1.73878e-28	Down
LOC286002	-1.08577	5.64104e-09	Down
IGFALS	-1.08474	2.05e-30	Down
LRP4	-1.08469	1.06133e-38	Down
ZNF423	-1.0843	2.8967e-44	Down
MSX2P1	-1.08401	3.15224e-31	Down
MAP7D2	-1.08283	2.61812e-09	Down
SLC35F3	-1.08267	3.56644e-15	Down
HTR6	-1.08219	6.98408e-23	Down
FXYD6	-1.08179	1.95101e-36	Down
OLFM4	-1.0817	8.56316e-16	Down
SYNPO2L	-1.08032	3.69824e-22	Down
DNAH7	-1.07996	3.35482e-24	Down
KCNAB1	-1.07987	7.11748e-27	Down
TRAM1L1	-1.07977	5.46458e-31	Down
KNDC1	-1.07927	7.16152e-22	Down
LHFPL3	-1.07912	4.03456e-14	Down
SNX32	-1.07829	1.7203e-38	Down
FGFBP3	-1.07733	1.9038e-27	Down
FAM22D	-1.07589	6.7501e-49	Down
PAH	-1.07568	7.31706e-16	Down
NRXN3	-1.07549	1.68404e-17	Down
DCT	-1.07519	7.13977e-18	Down
DLK2	-1.07428	1.40329e-24	Down
ODZ2	-1.07422	1.08143e-12	Down
C6orf168	-1.07192	5.66489e-50	Down
AMOTL2	-1.07091	2.32712e-42	Down
C14orf162	-1.07082	2.05629e-19	Down
GNAO1	-1.07079	3.64464e-43	Down
NCRNA00087	-1.07029	1.50358e-27	Down
SFTPC	-1.0696	3.06211e-17	Down
TRDN	-1.06943	6.1036e-15	Down
RNF39	-1.06913	1.40694e-44	Down
CDHR5	-1.06879	2.36941e-35	Down
ANKRD24	-1.06873	1.24653e-28	Down
KLHL1	-1.0677	1.1803e-16	Down
GREM2	-1.06748	1.44244e-14	Down
CDYL2	-1.06717	2.72516e-30	Down
SDR16C5	-1.06717	4.54407e-13	Down
DOC2A	-1.06539	1.48018e-13	Down
HSPA12A	-1.06515	1.61021e-32	Down
GPR75	-1.06514	2.09092e-37	Down
FAM167A	-1.06471	2.204e-27	Down
C13orf36	-1.06447	3.72027e-10	Down
HIPK2	-1.06371	3.79891e-46	Down
CCDC120	-1.0635	1.54012e-42	Down
GLUD2	-1.06331	9.77991e-59	Down
GGTA1	-1.06315	1.77937e-23	Down
GLS2	-1.06294	1.11368e-16	Down
CLEC4GP1	-1.06272	7.58592e-14	Down
CACNA1H	-1.06152	1.78146e-27	Down
LOC441204	-1.06116	5.16458e-24	Down
SLC15A2	-1.0608	9.17701e-28	Down
FAM101A	-1.05975	4.37068e-31	Down
RYR1	-1.05952	1.08214e-20	Down
PCDHA9	-1.05933	1.41648e-11	Down
RAP2A	-1.05887	2.56409e-64	Down
NCRNA00164	-1.05862	2.87021e-30	Down
PANK1	-1.05804	9.93039e-56	Down
PRKCZ	-1.05722	2.74898e-26	Down
ATOH7	-1.05639	7.53615e-36	Down
MESTIT1	-1.05618	6.05126e-28	Down
SLC24A3	-1.05581	8.10061e-34	Down
RIMBP2	-1.0554	6.87218e-13	Down
GRID1	-1.05458	3.82626e-39	Down
FAM171A1	-1.05454	1.24209e-51	Down
LOC388387	-1.05444	9.8729e-27	Down
WNT3	-1.05419	2.17857e-54	Down
LOC100190938	-1.05419	1.01954e-30	Down
C6orf174	-1.05404	1.00578e-41	Down
SLC30A3	-1.054	6.64527e-08	Down
POM121L10P	-1.05379	2.32502e-17	Down
TOP1P2	-1.05336	3.44196e-35	Down
CECR6	-1.0525	2.65301e-47	Down
SYT6	-1.05212	3.83463e-24	Down
HRNR	-1.05055	5.01938e-18	Down
EPB41L4B	-1.05031	3.56522e-19	Down
SLC22A3	-1.04991	1.27444e-16	Down
ZNF827	-1.04909	2.63222e-42	Down
SEMA4A	-1.04808	2.62272e-35	Down
CXorf57	-1.04797	5.0488e-20	Down
HSF2BP	-1.04783	1.54777e-36	Down
LRIG1	-1.04711	3.50001e-45	Down
SAMD12	-1.04575	5.62909e-27	Down
TMEM215	-1.04478	1.97098e-15	Down
CHRNA7	-1.04467	2.26134e-19	Down
CLIC5	-1.0445	1.13356e-34	Down
PAR-SN	-1.04329	5.47417e-52	Down
KIAA1751	-1.04288	1.76169e-21	Down
LOC219347	-1.04223	3.11925e-59	Down
STXBP1	-1.04196	1.68366e-34	Down
GPR173	-1.04181	1.44188e-61	Down
PRRT2	-1.04159	7.44151e-30	Down
GOLGA6B	-1.04104	1.64033e-31	Down
CNGA4	-1.04067	2.33811e-35	Down
PDIA2	-1.04062	3.29359e-14	Down
DYNC1I1	-1.04032	4.53243e-19	Down
KPNA5	-1.04001	3.60055e-47	Down
KCND3	-1.03969	3.94504e-20	Down
NEFH	-1.03967	1.54278e-13	Down
DEGS2	-1.03596	7.14049e-26	Down
KIAA0754	-1.03587	5.87203e-20	Down
ZNF248	-1.03541	4.77727e-80	Down
ZNF208	-1.03489	6.44163e-11	Down
DTX4	-1.03474	5.43374e-37	Down
PDE8B	-1.03328	1.16575e-27	Down
CACNG8	-1.03184	4.65677e-16	Down
PYGO1	-1.0312	1.40804e-31	Down
UBE2Q2P1	-1.03069	2.21533e-32	Down
HSP90AB2P	-1.03012	4.79123e-32	Down
USP51	-1.03	2.27686e-36	Down
TMCC2	-1.0295	4.98468e-36	Down
MYOM1	-1.02946	3.74293e-19	Down
DGCR5	-1.0277	1.07182e-32	Down
CDH13	-1.02768	3.50594e-22	Down
SHPRH	-1.02767	9.01228e-51	Down
SLC24A2	-1.02766	9.72832e-12	Down
UNC5D	-1.02746	3.41906e-11	Down
GRHL3	-1.02736	8.63758e-14	Down
TAS2R31	-1.02636	1.82872e-37	Down
NPTX1	-1.02606	8.26289e-10	Down
SNORD116-28	-1.02544	2.61173e-32	Down
VWA2	-1.02489	1.16517e-24	Down
TMEM35	-1.02463	1.35276e-33	Down
WFIKKN1	-1.02461	9.78262e-32	Down
HSFX2	-1.02275	1.22694e-55	Down
SGCG	-1.02208	1.35739e-21	Down
RND1	-1.02201	3.73579e-39	Down
MFSD4	-1.0213	6.27269e-23	Down
AK5	-1.02017	1.63485e-10	Down
CNKSR1	-1.01991	8.68877e-23	Down
IL17D	-1.01963	4.86574e-29	Down
FCHSD2	-1.01922	1.23476e-72	Down
ZIM2	-1.01868	2.53803e-17	Down
PCDHB19P	-1.01802	2.02598e-34	Down
RTN4RL2	-1.01769	2.43919e-22	Down
ANO4	-1.01764	9.67652e-16	Down
IPCEF1	-1.01681	1.38077e-19	Down
BCR	-1.01639	2.50565e-50	Down
SYT5	-1.01579	2.42898e-13	Down
ADAM11	-1.01552	1.2565e-18	Down
PHF16	-1.01541	7.91913e-49	Down
SLC9A3	-1.01504	1.78283e-29	Down
ARHGAP32	-1.0148	4.79677e-65	Down
LMTK2	-1.01471	1.12864e-33	Down
CPNE9	-1.01462	9.92916e-13	Down
FAT3	-1.01437	3.76815e-33	Down
C8orf45	-1.01377	2.13389e-54	Down
SPRN	-1.01304	1.36603e-33	Down
CCDC141	-1.01182	2.06677e-24	Down
WASF1	-1.01152	5.47926e-43	Down
WNK3	-1.01151	1.01762e-29	Down
PDZD7	-1.01141	2.27944e-23	Down
VPS13D	-1.01094	2.43121e-46	Down
VAX2	-1.01092	1.21577e-19	Down
SNX22	-1.01048	3.83807e-19	Down
ZIC3	-1.00987	2.01914e-26	Down
KCNA5	-1.0089	2.35646e-14	Down
MAPK8	-1.00825	1.24523e-58	Down
KCNT2	-1.00784	1.87564e-27	Down
DIRAS2	-1.00761	1.37429e-19	Down
PPFIA3	-1.00724	3.8291e-37	Down
SLC38A1	-1.0067	1.89551e-22	Down
MLL	-1.0065	1.793e-62	Down
FBXO40	-1.00633	8.1838e-19	Down
DAB1	-1.00594	2.15051e-13	Down
WASF3	-1.0052	5.84629e-45	Down
CCDC64	-1.00484	2.51416e-16	Down
IMP5	-1.00482	1.0909e-43	Down
POU3F4	-1.00473	1.01986e-12	Down
TMEM132B	-1.00432	2.24472e-16	Down
KIF13A	-1.004	4.17547e-49	Down
NCAM2	-1.0039	4.83198e-30	Down
PROX1	-1.00372	1.01241e-19	Down
ADAMTS17	-1.00329	5.79666e-26	Down
KIF3A	-1.00321	1.6582e-63	Down
MYO9A	-1.00281	1.20537e-36	Down
SP7	-1.00277	1.14404e-32	Down
RASAL1	-1.00267	2.06904e-07	Down
GRIK4	-1.00164	1.57852e-43	Down
NRXN2	-1.00137	7.76334e-38	Down
TNRC6C	-1.00135	1.98034e-62	Down
PSTPIP1	-1.00035	4.30845e-20	Down
CPNE5	-1.00025	5.53907e-21	Down
LRRTM2	-1.00006	2.26081e-29	Down
IL1RL1	1.00025	4.44264e-11	Up
SLC25A43	1.00113	4.03449e-24	Up
TMEM165	1.00119	9.09332e-69	Up
IFI35	1.0012	1.2292e-45	Up
GADD45B	1.00362	1.28978e-27	Up
ITGA2	1.00411	6.92462e-23	Up
CMTM7	1.00466	1.15271e-34	Up
OLR1	1.00481	7.96626e-17	Up
CES1	1.00513	6.46402e-11	Up
PMFBP1	1.00609	1.06525e-34	Up
LPIN3	1.00645	2.48118e-28	Up
CD36	1.00672	1.06986e-12	Up
VWF	1.00731	4.11769e-39	Up
LMNA	1.00751	2.91808e-70	Up
GPR128	1.00761	3.72185e-13	Up
EGFLAM	1.00771	4.69059e-23	Up
DUSP10	1.00884	4.00891e-41	Up
PROS1	1.01024	2.56601e-35	Up
PARP15	1.01142	4.25993e-30	Up
RIPK3	1.01168	6.25211e-37	Up
PROC	1.01189	2.96379e-29	Up
AGTRAP	1.01236	9.83387e-53	Up
SAMD9	1.01252	8.3831e-32	Up
SYNGR2	1.01264	8.99055e-51	Up
H2AFJ	1.01318	4.25373e-57	Up
GNGT2	1.01323	1.0282e-38	Up
WIPF3	1.01445	1.85835e-16	Up
TSPAN2	1.01455	2.49102e-17	Up
ATF5	1.01467	5.9786e-60	Up
F2RL3	1.01471	2.29839e-16	Up
TCF7	1.0156	1.13856e-37	Up
LRGUK	1.01575	3.9968e-20	Up
ZDHHC23	1.01588	4.57809e-15	Up
LITAF	1.01639	3.18848e-49	Up
PROCR	1.0164	1.38533e-48	Up
DUSP23	1.0165	1.30353e-46	Up
SCGB1D2	1.01667	9.21959e-14	Up
STX11	1.01719	2.21416e-35	Up
GTSF1	1.01727	3.20299e-24	Up
TNFRSF18	1.0175	6.79755e-25	Up
C1QTNF1	1.01786	2.28378e-24	Up
HIST1H2BK	1.01791	6.1116e-34	Up
C16orf54	1.01891	1.46464e-34	Up
CR1	1.01894	3.93064e-15	Up
EHD4	1.01914	1.48384e-56	Up
MMRN1	1.01929	4.89909e-18	Up
MAK	1.02003	1.02573e-21	Up
CD274	1.02107	7.44749e-22	Up
CCDC89	1.0221	1.75275e-27	Up
PHLDA3	1.0222	7.60469e-40	Up
BUB1B	1.02266	2.50275e-11	Up
CCRL2	1.02286	1.29822e-41	Up
SHC1	1.02289	9.5305e-60	Up
MGC12982	1.02338	4.96476e-22	Up
EYA2	1.02419	3.29318e-18	Up
MLKL	1.02548	1.09747e-58	Up
FAM111B	1.02618	5.27039e-12	Up
IFITM1	1.02653	4.4362e-29	Up
TCTEX1D4	1.02654	5.51846e-40	Up
KRT8	1.02728	4.05398e-16	Up
NFE2L3	1.0277	6.29371e-37	Up
NCF2	1.02779	2.47259e-37	Up
CAPN5	1.02829	6.24665e-47	Up
IFNGR2	1.02877	1.97601e-85	Up
C11orf21	1.02945	1.61473e-36	Up
CXCL6	1.03027	3.07288e-14	Up
WDR78	1.03084	2.41658e-23	Up
OPLAH	1.03152	4.79218e-27	Up
LAT2	1.03158	5.66481e-34	Up
RCN3	1.03231	1.66376e-37	Up
ANKK1	1.03292	4.82357e-32	Up
PLK1	1.03335	4.16745e-22	Up
B3GNT8	1.03372	1.92367e-40	Up
OSBPL10	1.03384	1.28111e-24	Up
FES	1.034	3.33298e-61	Up
ZNF683	1.03438	3.44296e-34	Up
CD247	1.03468	2.62492e-41	Up
OTX1	1.03518	2.40935e-13	Up
MIA	1.03568	3.4047e-13	Up
CALD1	1.03664	2.41757e-55	Up
ST8SIA4	1.03671	1.73547e-40	Up
HMMR	1.03737	5.51944e-15	Up
CHIT1	1.0385	5.34321e-09	Up
LY9	1.03873	4.10707e-30	Up
C20orf195	1.03889	8.43625e-29	Up
SLC17A9	1.03915	4.44229e-38	Up
CMAH	1.0401	1.93217e-41	Up
WWTR1	1.04148	7.52848e-22	Up
PDIA4	1.04192	3.83296e-60	Up
C2orf40	1.04241	7.97767e-18	Up
RARRES3	1.04311	9.67776e-33	Up
SLFN12	1.04311	7.46732e-37	Up
RGN	1.04339	4.29365e-20	Up
CD72	1.04598	7.46695e-33	Up
DAPP1	1.04599	6.8113e-27	Up
LOC400043	1.046	2.7716e-23	Up
ESCO2	1.0463	1.86043e-13	Up
WT1	1.04642	7.1212e-16	Up
HRH1	1.04683	6.13909e-32	Up
DPPA4	1.04686	2.1869e-29	Up
WFDC2	1.0469	3.71801e-22	Up
FOXS1	1.04771	2.05084e-32	Up
GDF5	1.04834	1.87678e-24	Up
ISLR	1.04858	2.4147e-22	Up
PNPLA4	1.04887	1.14399e-23	Up
PLEK	1.04889	6.16717e-31	Up
HLA-H	1.04896	4.89461e-48	Up
CALU	1.04965	7.71103e-51	Up
ARID5A	1.05025	9.48956e-63	Up
PARVG	1.05046	1.57201e-36	Up
CLECL1	1.05174	3.60154e-22	Up
ADSSL1	1.05248	2.73353e-41	Up
IRAK2	1.05381	2.1518e-42	Up
CLDN7	1.05429	8.58408e-32	Up
OLFML2B	1.05546	2.01372e-21	Up
KCNE1L	1.0556	3.50839e-10	Up
CCR1	1.05584	1.99947e-27	Up
LIMS3	1.05601	8.86774e-28	Up
PDE6G	1.05648	2.33334e-38	Up
CKS2	1.05791	6.36929e-28	Up
DCN	1.05838	1.19507e-28	Up
GUSB	1.05844	5.13304e-73	Up
BATF2	1.05886	2.92002e-36	Up
DPY19L1	1.05922	6.11853e-55	Up
SPATA6	1.05967	1.34712e-20	Up
RAD51	1.06109	1.54577e-19	Up
DEFA1B	1.06118	3.53673e-15	Up
NAT1	1.06221	1.40953e-42	Up
ETV2	1.06221	1.14128e-25	Up
CCDC46	1.06241	2.68867e-43	Up
TRIM38	1.06292	6.94063e-52	Up
TMEM37	1.06311	8.05855e-37	Up
P4HA2	1.06342	2.47746e-41	Up
AGBL2	1.06442	4.25528e-22	Up
GSDMA	1.06495	7.72864e-15	Up
CMPK2	1.06534	3.18138e-38	Up
CYP27B1	1.06604	1.05348e-15	Up
RHOC	1.06616	2.61485e-61	Up
IL1B	1.06626	1.92289e-11	Up
UCP2	1.06658	7.44645e-35	Up
TAP1	1.06723	6.69389e-58	Up
MEST	1.0679	1.86839e-25	Up
FAM3B	1.06835	2.36348e-20	Up
LRRC8E	1.06837	1.08306e-24	Up
SLC1A5	1.06931	1.6446e-34	Up
FTL	1.06942	6.69284e-63	Up
FHL3	1.06949	6.25101e-67	Up
CCL7	1.06957	3.38333e-25	Up
LGALS9	1.06975	5.82135e-41	Up
SEC24D	1.07051	2.42679e-51	Up
CD300C	1.07082	7.02421e-31	Up
CYP2S1	1.07107	4.7193e-41	Up
SYDE1	1.07109	3.19276e-64	Up
ZMYND10	1.07118	2.66796e-19	Up
MCOLN2	1.07169	1.14384e-20	Up
SLC2A9	1.07233	1.44305e-37	Up
TPM4	1.07269	7.31374e-70	Up
HDC	1.07269	1.92462e-20	Up
CDCA7L	1.07269	5.90867e-30	Up
SLC15A3	1.07471	5.50646e-46	Up
RAD54L	1.07475	2.08587e-20	Up
NUF2	1.07484	6.57949e-18	Up
APLN	1.07486	2.06635e-35	Up
RAET1K	1.07491	1.19748e-40	Up
ASB9	1.07515	2.16673e-38	Up
VRK2	1.07574	1.10152e-45	Up
HIST1H2BJ	1.07615	3.89352e-28	Up
LPAR6	1.07694	6.10596e-49	Up
CASP6	1.07702	2.12786e-54	Up
IGFBP6	1.07844	4.43611e-22	Up
MMP2	1.07853	5.37787e-31	Up
SCML4	1.07873	6.20789e-27	Up
RCAN1	1.07882	8.3548e-55	Up
CRTAM	1.07978	4.14115e-36	Up
SEMA3E	1.07979	8.24732e-09	Up
MAFF	1.08073	2.36544e-33	Up
GAL	1.08094	1.51863e-13	Up
CRB2	1.0816	1.98911e-18	Up
ODF3B	1.08177	2.96098e-23	Up
NID2	1.08263	1.64699e-25	Up
FAM177B	1.08269	1.77486e-24	Up
ICOS	1.08316	2.30672e-37	Up
CD276	1.08362	1.15968e-58	Up
TFCP2L1	1.0851	1.1371e-12	Up
PLOD2	1.08533	3.70876e-41	Up
CDC42EP5	1.08609	1.6773e-33	Up
C12orf48	1.08627	4.40925e-31	Up
C1orf38	1.08668	3.96431e-39	Up
CEBPB	1.08676	6.37572e-52	Up
FRZB	1.08701	3.1156e-37	Up
LOC151534	1.08768	1.50668e-40	Up
RNASE6	1.08781	1.71621e-34	Up
SWAP70	1.08781	7.11728e-62	Up
ITGA1	1.09093	4.18753e-31	Up
HCLS1	1.09111	3.60605e-37	Up
LBP	1.09146	5.17626e-20	Up
RHOJ	1.09173	1.07885e-43	Up
CDK2	1.09241	1.11787e-41	Up
HEXB	1.0925	2.68824e-81	Up
C4orf47	1.09313	1.45371e-23	Up
CD6	1.09316	6.26573e-30	Up
CREB3L1	1.09376	3.49548e-12	Up
SP8	1.09403	4.9497e-11	Up
ZMYND12	1.09403	8.84655e-27	Up
WNT16	1.09505	1.34197e-14	Up
MTMR11	1.0964	7.8649e-49	Up
PIPOX	1.09642	7.11279e-27	Up
DCTD	1.09645	2.52966e-46	Up
RNASE3	1.0967	6.44646e-21	Up
CXCL1	1.09705	1.8617e-15	Up
PECAM1	1.09721	2.58265e-73	Up
PPP1R3B	1.0976	9.90106e-48	Up
ADM2	1.09792	1.50572e-23	Up
SGMS2	1.09805	9.62527e-34	Up
MLPH	1.0983	2.27775e-19	Up
MICB	1.09839	6.41335e-35	Up
SSH3	1.09847	3.82383e-50	Up
HTATIP2	1.10018	3.22641e-45	Up
LENG9	1.10039	4.62218e-52	Up
HLA-F	1.10087	1.10466e-50	Up
TNFRSF10C	1.10124	9.03202e-36	Up
LCP2	1.10184	1.91176e-47	Up
PPCS	1.10196	2.34915e-54	Up
CDC6	1.10201	2.31482e-23	Up
FERMT3	1.10296	1.00434e-44	Up
EFEMP1	1.10342	5.77264e-22	Up
IL1A	1.10357	4.85989e-20	Up
FAM54A	1.1043	7.66049e-28	Up
TNFAIP2	1.10456	3.94339e-35	Up
NEK6	1.1049	4.60486e-51	Up
GAP43	1.10504	1.50286e-27	Up
COL13A1	1.10515	4.78368e-17	Up
AFP	1.10615	1.67563e-29	Up
C6orf150	1.10661	8.89283e-40	Up
STK32B	1.10709	2.96684e-20	Up
CECR1	1.10773	1.69049e-46	Up
OIP5	1.10785	1.05883e-21	Up
GIMAP2	1.10842	2.8715e-48	Up
ACSS3	1.11006	9.7472e-20	Up
TFAP2B	1.11034	1.46019e-12	Up
KISS1R	1.1106	2.87496e-18	Up
TNFRSF19	1.11077	3.32565e-30	Up
PPBP	1.11142	2.06353e-19	Up
GPX7	1.11169	3.23427e-45	Up
CLEC10A	1.113	1.47996e-15	Up
TMEM106C	1.11305	9.24151e-52	Up
PDGFRL	1.11315	2.23293e-28	Up
IL1R1	1.11399	1.51686e-27	Up
EVC	1.11405	3.07122e-26	Up
PTGS2	1.11417	7.01057e-16	Up
RPS6KA1	1.11476	8.48903e-51	Up
RSPH9	1.1148	1.3409e-18	Up
CCL18	1.11515	7.55593e-10	Up
TSPO	1.11545	6.25974e-44	Up
ACAA2	1.11566	1.77527e-53	Up
ASCL2	1.11605	8.80137e-42	Up
COL14A1	1.11638	3.14345e-15	Up
PTGER2	1.11694	1.25793e-31	Up
PPP1R1C	1.11725	4.38992e-21	Up
NCF1B	1.11921	2.1883e-32	Up
UCN2	1.11941	1.20291e-28	Up
MAB21L1	1.11947	5.12763e-19	Up
CD40	1.12042	9.53454e-56	Up
C3orf52	1.12065	3.09714e-28	Up
B2M	1.12129	9.43095e-71	Up
C6orf115	1.12138	2.49942e-57	Up
GCH1	1.12138	3.01485e-55	Up
RBPMS	1.12141	4.78455e-43	Up
SKAP2	1.12142	2.66104e-33	Up
CCDC152	1.12165	3.17948e-31	Up
TMEM159	1.12185	3.54068e-43	Up
PYCARD	1.12199	1.14293e-39	Up
DUSP4	1.1221	5.99828e-16	Up
NEAT1	1.1224	2.60357e-32	Up
ZNF90	1.12396	2.87543e-29	Up
OSCAR	1.124	1.30595e-43	Up
CXCR2	1.12415	1.00504e-26	Up
FCHSD1	1.12553	1.36985e-59	Up
TGFB1I1	1.12571	3.38912e-44	Up
C17orf60	1.12582	5.71029e-31	Up
GPR39	1.12596	3.32983e-28	Up
SILV	1.12673	3.21224e-34	Up
IL7	1.12723	2.9011e-31	Up
FREM2	1.12729	2.61483e-14	Up
HAVCR2	1.1276	4.96177e-35	Up
HSD3B7	1.12778	1.95119e-59	Up
PRAME	1.12786	2.03651e-17	Up
DYNLT3	1.12816	4.60863e-35	Up
MGC12916	1.12875	1.34668e-34	Up
C20orf26	1.12959	1.5121e-24	Up
COLEC11	1.13009	2.71672e-22	Up
SIRPG	1.13059	3.71933e-40	Up
LTBR	1.13139	1.14101e-63	Up
SPI1	1.13192	9.72391e-42	Up
EID3	1.13201	2.44411e-33	Up
EFHC2	1.13209	7.0199e-16	Up
TRIM22	1.13279	1.89429e-44	Up
DERL3	1.13285	4.13456e-37	Up
CATSPER1	1.1329	7.46732e-37	Up
LAMC3	1.13295	1.0929e-39	Up
WDR62	1.13311	9.56026e-22	Up
CEACAM1	1.13478	9.22347e-39	Up
NR5A2	1.1348	1.32221e-18	Up
GTSE1	1.13518	6.27356e-17	Up
HLA-DOB	1.1354	1.05927e-27	Up
FAM83D	1.13541	7.09937e-20	Up
HSD17B3	1.13567	1.3756e-21	Up
CD99	1.13602	2.76033e-26	Up
MT1H	1.13613	2.47673e-17	Up
ULBP2	1.13642	3.88187e-29	Up
TMEM26	1.13655	3.94243e-26	Up
SH2D1A	1.13664	1.07408e-36	Up
CKAP2L	1.13685	1.4995e-13	Up
COPZ2	1.13787	2.19376e-39	Up
PRR24	1.13816	3.83842e-55	Up
LGALS3BP	1.13845	2.44203e-75	Up
CCDC42B	1.13875	3.55126e-17	Up
C1orf162	1.13892	5.51361e-34	Up
TRIM21	1.13895	3.15654e-67	Up
RAB27A	1.13899	2.12991e-59	Up
AFAP1L1	1.13901	1.78234e-36	Up
IKBIP	1.13954	1.05899e-50	Up
ROR2	1.13973	9.16208e-20	Up
CDK1	1.14093	7.54441e-17	Up
TIFA	1.14103	1.6584e-52	Up
PLK3	1.14159	1.56158e-77	Up
LMO2	1.14242	1.90335e-62	Up
FOXM1	1.14258	1.16264e-16	Up
PRRX2	1.14317	9.18916e-21	Up
MORN3	1.14328	7.81971e-24	Up
TPX2	1.1437	2.30396e-19	Up
FILIP1L	1.14403	6.17148e-39	Up
KLF17	1.14432	1.56789e-30	Up
ECM2	1.14725	3.03035e-24	Up
CITED1	1.14817	6.03214e-24	Up
ITGB7	1.14842	1.72795e-41	Up
KDELC2	1.14887	1.46996e-44	Up
C9orf89	1.14976	3.71548e-55	Up
AHR	1.15003	1.01838e-32	Up
VNN1	1.15008	6.95408e-28	Up
CASP5	1.15029	7.73155e-35	Up
DOK3	1.15044	2.24695e-50	Up
FOS	1.15169	4.85881e-22	Up
ABI3	1.15236	2.51882e-44	Up
MR1	1.15303	6.4304e-46	Up
CD5	1.15319	4.04353e-34	Up
PDLIM7	1.15363	1.02219e-53	Up
DNAH9	1.15424	8.82294e-24	Up
ESPL1	1.15463	2.9654e-14	Up
KCNK5	1.15467	3.62307e-18	Up
CDKN1A	1.15673	1.22576e-27	Up
HOXD3	1.15674	9.69041e-10	Up
PDLIM3	1.15741	1.63119e-35	Up
CD53	1.15809	3.44646e-38	Up
LOC283314	1.15815	2.25078e-43	Up
C10orf55	1.15866	9.54807e-33	Up
GMFG	1.15936	1.25197e-54	Up
SNAI2	1.15983	6.86002e-24	Up
PLVAP	1.16234	1.06411e-29	Up
OLFML2A	1.16236	1.18905e-44	Up
C10orf11	1.1627	2.35282e-38	Up
SGOL1	1.16365	1.05205e-15	Up
VENTX	1.16377	1.31774e-25	Up
SCNN1G	1.164	4.44152e-21	Up
CHODL	1.16499	1.07591e-17	Up
SAT1	1.16519	2.79998e-77	Up
CD63	1.16525	2.42983e-91	Up
ARPC1B	1.16532	1.52774e-56	Up
CD180	1.16547	2.44285e-34	Up
CNGA3	1.16559	6.57254e-13	Up
FBLN1	1.16697	8.7751e-29	Up
C20orf134	1.16697	9.94113e-61	Up
APOBEC3B	1.16704	2.70782e-22	Up
FAM65C	1.16736	2.12876e-26	Up
SKAP1	1.16774	3.80237e-36	Up
LOC100216001	1.169	4.80686e-31	Up
IL18	1.17072	1.62181e-35	Up
HCST	1.17094	2.64831e-38	Up
SMC4	1.17136	7.56662e-44	Up
ITGA7	1.17141	1.96561e-44	Up
CA12	1.17176	1.5215e-16	Up
HLA-A	1.173	7.31374e-70	Up
ENPP1	1.17352	1.14952e-36	Up
PTGFRN	1.17415	1.18529e-43	Up
HSH2D	1.17453	1.46194e-42	Up
P2RY8	1.17481	1.9235e-24	Up
ANGPTL4	1.1761	9.67101e-26	Up
FEZF1	1.17675	4.73083e-18	Up
NUSAP1	1.17796	1.92499e-17	Up
SLC25A45	1.17797	1.29211e-64	Up
MXRA8	1.17935	4.50992e-48	Up
ITGAL	1.17977	1.88309e-31	Up
CTSK	1.17987	7.78683e-29	Up
TREML2	1.18064	4.48553e-41	Up
DEPDC1B	1.18141	1.80828e-20	Up
RMRP	1.18177	1.4363e-15	Up
FZD6	1.18197	1.43888e-44	Up
ARHGDIB	1.18384	1.07181e-59	Up
CLIC6	1.184	6.15589e-18	Up
ZBTB42	1.18425	2.27241e-43	Up
TACC3	1.18537	5.61177e-31	Up
HLA-C	1.18581	9.55872e-61	Up
FAM159A	1.18624	5.50869e-41	Up
CCR7	1.18677	6.53388e-34	Up
GLIPR1	1.18677	5.00725e-45	Up
RDH5	1.18743	9.90298e-40	Up
SASH3	1.18759	8.97262e-40	Up
LAMA2	1.18798	2.23091e-37	Up
C1orf85	1.18844	6.48768e-72	Up
SNX10	1.18909	4.59007e-25	Up
TOP2A	1.19012	9.27272e-11	Up
NDUFA4L2	1.19013	1.45107e-50	Up
CYP27A1	1.19026	4.06073e-42	Up
EN2	1.19076	2.95429e-18	Up
S100A16	1.191	6.90276e-49	Up
ARC	1.19239	4.63227e-22	Up
C7orf68	1.19276	3.28459e-40	Up
C5orf49	1.19293	8.4997e-16	Up
ACE	1.19354	2.1835e-28	Up
CTF1	1.19407	2.25676e-47	Up
EXO1	1.19421	5.05364e-17	Up
GGT8P	1.19484	1.31325e-23	Up
LRRC61	1.1954	4.17632e-22	Up
KLHDC7A	1.19728	3.51901e-21	Up
WDR38	1.19805	4.54358e-13	Up
TACSTD2	1.19815	5.62564e-26	Up
CSF3	1.19895	4.82175e-17	Up
IQGAP1	1.19903	6.02793e-57	Up
SPINT1	1.19954	7.10396e-40	Up
ENG	1.2002	3.77291e-80	Up
SERPINB8	1.2008	9.4034e-66	Up
HP	1.20095	5.60796e-13	Up
CD8A	1.20127	6.97393e-31	Up
CD300A	1.20157	9.77151e-42	Up
GPR141	1.20211	1.17188e-39	Up
SLPI	1.20259	3.20426e-15	Up
CSDA	1.20359	2.18042e-61	Up
P4HA3	1.20438	2.70054e-29	Up
C11orf88	1.20483	5.69886e-22	Up
C1orf88	1.20488	2.66631e-27	Up
CNN1	1.20499	1.09845e-20	Up
AURKA	1.20521	5.03799e-35	Up
LAPTM5	1.20772	4.72206e-41	Up
PRPS2	1.20834	5.89257e-39	Up
ADAMTS7	1.20835	3.90334e-27	Up
CD68	1.20903	5.19622e-42	Up
ZAP70	1.21018	2.73292e-39	Up
PDIA5	1.2112	1.2261e-37	Up
CD7	1.2142	1.29079e-40	Up
NMI	1.2142	1.03762e-56	Up
SPHK1	1.21549	1.2915e-38	Up
ACCS	1.21679	4.06315e-36	Up
VSIG4	1.21811	1.68111e-25	Up
GPR183	1.2187	2.33883e-29	Up
PRG2	1.21877	9.38072e-47	Up
C4orf6	1.21912	6.25804e-38	Up
A2LD1	1.21923	2.84453e-51	Up
GLRX	1.22029	2.36157e-69	Up
HGF	1.22055	2.40268e-24	Up
SIGLEC1	1.22095	7.1582e-21	Up
AMIGO2	1.2215	1.16326e-26	Up
CD151	1.22283	6.29224e-67	Up
SRGN	1.2255	1.65798e-50	Up
RINL	1.22585	4.50182e-60	Up
PBK	1.22646	5.62095e-13	Up
CHAF1B	1.22663	3.25656e-34	Up
TFPI	1.22703	1.20794e-18	Up
ANXA5	1.22846	1.15839e-66	Up
FCGR1A	1.22858	4.60574e-29	Up
PARP9	1.22877	1.74564e-70	Up
ITGB2	1.22958	9.57235e-38	Up
HBB	1.23055	4.80092e-15	Up
GATA3	1.23084	5.77878e-26	Up
CYB5R2	1.23124	6.30476e-19	Up
SPAG17	1.23149	1.89092e-18	Up
COL8A2	1.23278	1.7122e-29	Up
MOCOS	1.23335	3.891e-29	Up
IRF7	1.23396	2.65871e-54	Up
IL32	1.23571	7.29817e-35	Up
MT1M	1.23591	1.63802e-28	Up
S1PR3	1.23661	5.21776e-33	Up
MBOAT1	1.23709	2.77997e-42	Up
CYBA	1.23727	1.17442e-54	Up
DNAJC22	1.23801	4.20792e-36	Up
SERTAD1	1.23809	1.37294e-65	Up
SDC4	1.23811	6.05299e-22	Up
HLA-DRB6	1.23981	3.12188e-16	Up
F11R	1.24015	2.40993e-70	Up
PAMR1	1.24045	3.99735e-32	Up
ZDHHC12	1.24084	8.53608e-67	Up
KCNMB1	1.24207	3.77478e-38	Up
APLNR	1.24285	1.83e-21	Up
MICALL2	1.24486	9.47423e-63	Up
TES	1.24514	6.78131e-58	Up
CTSZ	1.24522	1.59334e-61	Up
TICAM2	1.24573	5.11222e-48	Up
PGAM2	1.24723	1.06836e-28	Up
TREM2	1.24746	1.4305e-33	Up
FCGR3B	1.24748	7.12395e-22	Up
GJA3	1.24795	3.87936e-15	Up
JUNB	1.24802	6.6371e-40	Up
EHD2	1.2485	3.97075e-62	Up
PSMB8	1.2486	2.17675e-75	Up
MLF1IP	1.24977	3.89509e-23	Up
SLC47A1	1.25047	4.47309e-28	Up
SPC24	1.25066	6.98671e-17	Up
ZYX	1.25109	1.3643e-79	Up
IFITM2	1.25112	6.29454e-62	Up
IL7R	1.25224	6.51145e-25	Up
CXCR4	1.25294	8.52713e-41	Up
IER5L	1.25316	3.04856e-43	Up
S100A2	1.25345	6.28795e-32	Up
SAMD9L	1.25368	1.4149e-42	Up
NKX3-2	1.25487	2.9883e-20	Up
UBD	1.25494	7.56592e-18	Up
CENPE	1.25499	2.72825e-23	Up
CLEC17A	1.25538	1.00947e-18	Up
FKBP5	1.25548	2.84421e-25	Up
POM121L9P	1.25554	3.01333e-29	Up
FGL2	1.25577	1.72022e-39	Up
SYNC	1.25613	1.12959e-34	Up
NPC2	1.2564	1.27412e-71	Up
JAK3	1.25679	5.2948e-35	Up
RDM1	1.25684	3.08113e-29	Up
OAS3	1.25772	7.95364e-40	Up
FOXJ1	1.25887	3.4141e-20	Up
GBP3	1.2591	5.88524e-22	Up
EDARADD	1.26075	8.6344e-34	Up
RAMP3	1.26149	3.58011e-27	Up
UNC93B1	1.26195	1.77694e-60	Up
CCL8	1.26206	3.11511e-17	Up
FKBP10	1.2631	5.68287e-54	Up
LAIR1	1.26313	2.66878e-40	Up
ASPM	1.26332	3.58911e-15	Up
EPHA2	1.26442	3.18827e-42	Up
TRIM6	1.26608	2.22183e-42	Up
FXYD5	1.26707	6.84375e-61	Up
SPATA18	1.26795	1.93279e-21	Up
C17orf87	1.26798	2.71381e-39	Up
ADPRH	1.26855	1.37957e-81	Up
ADAMTS3	1.27169	3.3249e-19	Up
HERC5	1.27362	3.51081e-40	Up
SCIN	1.27417	1.81639e-19	Up
HOXB6	1.2743	1.89825e-22	Up
TMSL3	1.27432	2.4479e-80	Up
MS4A4A	1.27542	4.48394e-28	Up
MYOF	1.27574	1.98536e-48	Up
CLDN23	1.27634	1.99613e-43	Up
ADAMTS1	1.27646	2.16444e-44	Up
MYD88	1.27677	8.22544e-63	Up
LATS2	1.27701	5.36688e-64	Up
ABCA13	1.27736	6.16949e-20	Up
CDC25C	1.27768	2.99466e-18	Up
POLE2	1.27849	4.41629e-25	Up
DUSP6	1.27869	2.29275e-46	Up
CTSS	1.2788	2.82507e-43	Up
SMAGP	1.27996	5.98169e-51	Up
NCRNA00092	1.28013	1.09344e-28	Up
SLAMF1	1.28066	2.49087e-48	Up
FGFRL1	1.28075	9.55696e-46	Up
CCNA2	1.28084	3.35646e-26	Up
GNG5	1.28126	9.49408e-65	Up
RBM47	1.28137	7.65542e-41	Up
LOC100233209	1.28149	4.9528e-29	Up
TPPP3	1.28154	3.06127e-25	Up
E2F8	1.28186	2.36922e-21	Up
ORC1L	1.28368	1.15634e-23	Up
SLC7A7	1.28425	1.12811e-49	Up
PDGFD	1.28491	1.44866e-16	Up
SLC25A24	1.28535	4.34841e-60	Up
C14orf50	1.28609	4.32309e-37	Up
SFN	1.28631	3.75198e-25	Up
NEIL3	1.28729	2.97862e-17	Up
CD101	1.28892	1.95151e-41	Up
DLK1	1.28987	3.13834e-13	Up
FUCA2	1.29052	2.40459e-63	Up
MYL9	1.29068	2.64141e-50	Up
KCNJ15	1.29249	4.10668e-36	Up
MAB21L2	1.293	4.19516e-23	Up
ANKRD22	1.29339	3.71434e-18	Up
LILRB2	1.29395	2.46612e-34	Up
CA2	1.294	7.1354e-43	Up
C1QC	1.29408	4.52303e-42	Up
KLHL4	1.29651	1.66484e-27	Up
FGFBP2	1.29767	2.63496e-19	Up
CD300LB	1.29975	1.64855e-45	Up
ALOX5	1.29982	3.55916e-41	Up
NFKBIZ	1.30237	7.69454e-48	Up
TTK	1.30271	5.17847e-16	Up
CD28	1.30285	1.35831e-34	Up
ARHGAP18	1.30327	9.44046e-57	Up
ITGA3	1.30384	1.16381e-47	Up
MT1L	1.30637	4.55935e-43	Up
MFAP4	1.30678	4.85066e-34	Up
STRA6	1.30714	7.45254e-24	Up
SLC22A18	1.30741	1.5921e-45	Up
MT1A	1.30818	2.43771e-29	Up
ECHDC2	1.30863	2.10617e-42	Up
TNFSF13B	1.30954	3.19906e-22	Up
C13orf29	1.31005	1.34684e-54	Up
BEST4	1.3101	3.968e-39	Up
GCK	1.31173	4.19566e-31	Up
GZMB	1.31303	3.189e-33	Up
IQGAP3	1.31353	2.17635e-20	Up
DMBX1	1.31368	1.32757e-29	Up
ASB5	1.3147	2.25725e-22	Up
TCIRG1	1.3157	3.48136e-70	Up
BUB1	1.31597	4.27347e-19	Up
EGR1	1.31606	6.48649e-25	Up
TYROBP	1.3169	4.61261e-49	Up
IL4I1	1.31708	1.52325e-50	Up
TBC1D10C	1.31855	3.66762e-56	Up
NEK2	1.31965	9.74178e-19	Up
PTGS1	1.32026	6.80536e-42	Up
HGD	1.32085	7.31366e-31	Up
COL9A3	1.32195	1.13599e-20	Up
PARP12	1.32298	1.02991e-74	Up
LRRC25	1.32309	1.23713e-43	Up
BST1	1.32353	2.47457e-49	Up
DDB2	1.32477	4.61181e-80	Up
GJC1	1.32539	1.05267e-47	Up
NCAPG	1.32549	3.36437e-16	Up
GAS2L3	1.3259	9.18751e-22	Up
LRRC36	1.32614	3.78152e-31	Up
AMICA1	1.32622	9.47345e-25	Up
ULBP1	1.32833	2.43485e-24	Up
ELF4	1.32871	2.00244e-51	Up
SERPINF1	1.3294	5.61255e-34	Up
HOPX	1.32972	2.3019e-27	Up
C1orf54	1.33024	2.97321e-71	Up
TPRG1	1.33046	8.93882e-52	Up
C1orf87	1.3319	1.07742e-25	Up
RSAD2	1.33231	7.35529e-36	Up
CDSN	1.33259	1.70553e-27	Up
ANKRD53	1.33268	1.98845e-39	Up
ZFP36	1.33359	5.35245e-37	Up
KRT80	1.33406	4.76106e-32	Up
KCNN4	1.33488	3.22878e-30	Up
FAM46A	1.33644	1.11277e-57	Up
CCNB1	1.33652	1.33264e-38	Up
TLR2	1.33783	3.8036e-37	Up
HIST1H2BH	1.3398	1.8194e-45	Up
BANK1	1.34062	1.40102e-29	Up
MAN1C1	1.34128	3.42084e-43	Up
FAS	1.34149	1.04797e-52	Up
HOXB8	1.34213	1.61167e-19	Up
KLHDC8A	1.34224	1.16382e-31	Up
CPVL	1.34245	4.41177e-38	Up
C19orf59	1.34327	4.87446e-35	Up
CHST6	1.34341	9.48492e-37	Up
TNNI2	1.34349	1.80174e-47	Up
ZBP1	1.34352	7.64049e-34	Up
LAMP3	1.3438	5.56588e-38	Up
MND1	1.34386	1.4219e-30	Up
TGM5	1.34446	2.62891e-25	Up
C9orf64	1.34485	4.63983e-47	Up
MCAM	1.34487	3.93812e-69	Up
ANPEP	1.34505	4.41942e-40	Up
HDHD3	1.34667	7.94068e-50	Up
S100A13	1.34685	3.8855e-48	Up
TNFRSF4	1.34711	5.52467e-38	Up
PSORS1C1	1.34756	1.42883e-32	Up
IGFBP5	1.34803	1.00893e-36	Up
OLFML3	1.34823	4.3388e-58	Up
LAMC1	1.34879	4.76905e-57	Up
SLC27A3	1.34938	3.20249e-62	Up
RUNX3	1.35082	7.86232e-48	Up
CASP8	1.35119	7.9891e-69	Up
KCNE3	1.35196	7.03343e-50	Up
SKA1	1.35382	1.0152e-22	Up
RHOH	1.35388	3.23273e-43	Up
PXDNL	1.35434	1.07835e-27	Up
CYTL1	1.35497	2.83253e-32	Up
SP140L	1.35551	4.06146e-60	Up
LXN	1.35825	2.47457e-49	Up
HOXB9	1.35867	3.86589e-32	Up
SPATA17	1.35875	4.70042e-31	Up
ACAP1	1.35895	2.02413e-54	Up
MMP1	1.35993	2.9384e-21	Up
FRRS1	1.35999	2.85005e-32	Up
TNFRSF14	1.36026	8.31962e-82	Up
CABP4	1.3618	3.66813e-56	Up
IGFBP7	1.36269	6.95059e-68	Up
TLR8	1.36402	2.00946e-30	Up
LECT1	1.3641	9.6598e-20	Up
C14orf86	1.36413	1.59696e-26	Up
CFD	1.36434	1.32324e-35	Up
PDCD1	1.36619	4.84629e-44	Up
HSPB7	1.36634	6.76848e-39	Up
RNF135	1.36797	9.04971e-74	Up
CYTIP	1.36798	2.14788e-47	Up
FAM109B	1.36827	3.92236e-73	Up
CD79B	1.37036	5.78056e-52	Up
TEAD2	1.37161	2.25399e-44	Up
SHCBP1	1.37176	4.39639e-37	Up
PTGER4	1.37235	9.16711e-44	Up
SERPINB1	1.37237	3.86091e-76	Up
RIN1	1.37318	1.09904e-38	Up
LEPREL1	1.37331	7.23392e-45	Up
CLEC18A	1.37368	3.44719e-38	Up
PSMB9	1.37388	4.77258e-68	Up
FCN3	1.37443	2.69296e-36	Up
ESPNL	1.37676	6.58034e-31	Up
TWIST1	1.37693	2.99429e-32	Up
FAM86B2	1.37845	1.46422e-28	Up
ADAMTS14	1.38237	3.00918e-28	Up
CD80	1.38297	3.96147e-49	Up
FAM114A1	1.38423	1.49774e-52	Up
IGFBP4	1.385	4.62602e-52	Up
IL10	1.38621	3.37744e-32	Up
TRIP6	1.38749	2.77648e-68	Up
RAB36	1.38831	1.47518e-29	Up
LRRC32	1.389	8.80187e-55	Up
BCL3	1.38912	9.85035e-59	Up
FAM64A	1.38937	2.25591e-16	Up
BATF3	1.3896	3.01388e-44	Up
VSTM1	1.38992	3.56823e-42	Up
PTGIR	1.39087	8.76961e-54	Up
KIF4A	1.39144	1.0166e-24	Up
CLEC7A	1.39603	2.38462e-43	Up
ITPRIPL1	1.39619	2.71283e-36	Up
TRH	1.39622	7.70325e-14	Up
CYR61	1.39641	2.21078e-25	Up
LEFTY2	1.39677	2.88476e-13	Up
HOXA11	1.39885	1.0505e-13	Up
CAV2	1.39913	1.18719e-55	Up
C1QA	1.39929	1.51233e-47	Up
ATP5EP2	1.40027	2.5678e-47	Up
SLAMF9	1.40131	1.20864e-32	Up
EMILIN1	1.40256	1.22514e-62	Up
C1orf158	1.40399	1.79074e-17	Up
VAMP8	1.40455	3.51203e-55	Up
SLC2A10	1.40457	1.03042e-37	Up
SIX6	1.40503	1.40979e-16	Up
ACTA2	1.40636	2.81658e-46	Up
CDKN3	1.40659	9.71304e-35	Up
IFI44	1.40723	1.38597e-69	Up
NMNAT3	1.40907	3.02466e-32	Up
IGJ	1.40915	3.31654e-17	Up
TFPI2	1.40993	1.17315e-22	Up
GJB2	1.41017	5.42715e-16	Up
ARL4C	1.41053	2.42866e-47	Up
TC2N	1.41117	1.48579e-26	Up
HFE	1.41213	2.41788e-48	Up
C3	1.41369	3.8283e-33	Up
ARSD	1.41406	5.28353e-58	Up
ASPN	1.41428	4.81625e-32	Up
CENPK	1.4148	3.52331e-23	Up
P2RY6	1.41595	8.11714e-49	Up
HOXB5	1.41603	8.48585e-28	Up
RPL39L	1.41808	3.32851e-38	Up
SDC1	1.41854	3.68147e-31	Up
TMSB10	1.41951	1.45429e-80	Up
SHROOM3	1.41989	3.77139e-28	Up
CD14	1.42022	2.49558e-39	Up
BCL2L12	1.42111	3.53334e-57	Up
ACPP	1.42117	3.52864e-31	Up
HLA-B	1.425	1.30189e-76	Up
WEE1	1.42504	3.50783e-45	Up
CFH	1.42536	1.18843e-49	Up
APOBEC3F	1.42583	1.77561e-70	Up
VGLL2	1.42735	8.70326e-26	Up
MARVELD1	1.42863	7.39189e-58	Up
CTSC	1.42864	2.03766e-57	Up
SIGLEC9	1.42905	4.38575e-42	Up
ALPK2	1.42955	4.36329e-22	Up
[truncated: 626 more rows]
