# Supplementary material for: Integrated bioinformatics analysis and experimental validation reveal ISG20 as a novel prognostic indicator expressed on M2 macrophage in glioma
Source: BMC Cancer. 2023 Jun 28;23:596. doi: 10.1186/s12885-023-11057-0 (PMC10303331; doi:10.1186/s12885-023-11057-0)
Supplement: Supplementary file 5 — Additional file 5. Table S5 [file 12885_2023_11057_MOESM5_ESM.xlsx]

## Sheet: _FINAL_GO
Table S5. Significant enriched terms of biological process by the differential expressed genes between ISG20 low and high subgroups
GO terms	Description	Log10 P-value	Enrichment	Z-score	Log10 q-value
GO:0043269	regulation of ion transport	-45.3586	3.10152	17.2236	-41.1709
GO:0099537	trans-synaptic signaling	-41.7503	3.71941	17.1288	-37.8636
GO:0007268	chemical synaptic transmission	-41.0941	3.76164	17.0299	-37.5085
GO:0098916	anterograde trans-synaptic signaling	-41.0941	3.76164	17.0299	-37.5085
GO:0099536	synaptic signaling	-40.9116	3.58103	16.8238	-37.4228
GO:0006954	inflammatory response	-39.8612	3.3064	16.3381	-36.4517
GO:0001775	cell activation	-39.1845	3.01353	15.8978	-35.8419
GO:0098609	cell-cell adhesion	-37.747	3.19859	15.7852	-34.4624
GO:0030155	regulation of cell adhesion	-37.3704	2.74638	15.2336	-34.137
GO:0007610	behavior	-36.1182	3.06374	15.3013	-32.9306
GO:0099177	regulation of trans-synaptic signaling	-33.7706	3.32732	15.0307	-30.6243
GO:0050804	modulation of chemical synaptic transmission	-33.2325	3.30829	14.8905	-30.124
GO:0050865	regulation of cell activation	-32.7406	2.71727	14.2084	-29.6669
GO:0042391	regulation of membrane potential	-32.2723	3.29645	14.6579	-29.2308
GO:0045321	leukocyte activation	-31.5284	3.00071	14.214	-28.5168
GO:0030001	metal ion transport	-31.1262	2.81178	13.9391	-28.1426
GO:0006935	chemotaxis	-31.0311	3.02757	14.1236	-28.0738
GO:0042330	taxis	-30.8441	3.01565	14.0687	-27.9117
GO:0002694	regulation of leukocyte activation	-29.0867	2.6796	13.3344	-26.1777
GO:0051046	regulation of secretion	-28.8165	2.7397	13.3289	-25.9412
GO:0098660	inorganic ion transmembrane transport	-28.8067	2.68517	13.2736	-25.9412
GO:0050863	regulation of T cell activation	-28.0314	3.31591	13.6499	-25.1861
GO:0009617	response to bacterium	-27.9556	2.53676	12.9245	-25.1296
GO:0050890	cognition	-27.9058	3.55353	13.8087	-25.0983
GO:0034765	regulation of ion transmembrane transport	-27.7341	2.90142	13.2182	-24.9443
GO:0034330	cell junction organization	-27.6646	2.95594	13.2501	-24.8919
GO:0007611	learning or memory	-27.5884	3.76637	13.889	-24.8321
GO:0045785	positive regulation of cell adhesion	-27.2311	2.95686	13.1434	-24.4936
GO:0044057	regulation of system process	-27.2189	2.72724	12.9313	-24.4936
GO:0031175	neuron projection development	-26.4524	2.60721	12.6294	-23.7418
GO:0098662	inorganic cation transmembrane transport	-26.1016	2.69526	12.6251	-23.4053
GO:0098655	cation transmembrane transport	-25.6599	2.57304	12.4003	-22.9774
GO:1903037	regulation of leukocyte cell-cell adhesion	-25.5031	3.18838	12.8982	-22.8339
GO:1903530	regulation of secretion by cell	-25.2551	2.70241	12.4183	-22.6051
GO:0034762	regulation of transmembrane transport	-25.2488	2.62188	12.3428	-22.6051
GO:0045229	external encapsulating structure organization	-25.0412	3.55795	13.0608	-22.4098
GO:0022407	regulation of cell-cell adhesion	-25.0089	2.84668	12.4834	-22.3894
GO:0030198	extracellular matrix organization	-24.7188	3.55451	12.971	-22.1109
GO:0060627	regulation of vesicle-mediated transport	-24.6262	2.71161	12.2655	-22.0347
GO:0050808	synapse organization	-24.6204	3.4536	12.8696	-22.0347
GO:0043062	extracellular structure organization	-24.5983	3.54144	12.9286	-22.0234
GO:0000902	cell morphogenesis	-24.4127	2.49436	12.0112	-21.8504
GO:0035239	tube morphogenesis	-24.4046	2.50319	12.0175	-21.8504
GO:0001568	blood vessel development	-24.339	2.75779	12.232	-21.7962
GO:0002237	response to molecule of bacterial origin	-24.3306	3.2181	12.6112	-21.7962
GO:0032496	response to lipopolysaccharide	-24.0104	3.28463	12.5763	-21.4854
GO:0051249	regulation of lymphocyte activation	-23.9865	2.64618	12.0412	-21.4709
GO:0001944	vasculature development	-23.7478	2.69181	12.0194	-21.2414
GO:0048598	embryonic morphogenesis	-23.1021	2.57904	11.7493	-20.6046
GO:0001819	positive regulation of cytokine production	-23.0456	2.75062	11.8843	-20.5569
GO:0030335	positive regulation of cell migration	-22.7504	2.59056	11.6662	-20.2703
GO:1903039	positive regulation of leukocyte cell-cell adhesion	-22.7232	3.45981	12.3498	-20.2515
GO:0008285	negative regulation of cell population proliferation	-22.63	2.30342	11.3696	-20.1665
GO:0051272	positive regulation of cellular component movement	-22.6122	2.5272	11.5729	-20.1569
GO:0051960	regulation of nervous system development	-22.3489	2.80318	11.7401	-19.9016
GO:0046649	lymphocyte activation	-22.3261	2.86663	11.7861	-19.8866
GO:0001501	skeletal system development	-22.2311	2.66586	11.5923	-19.7993
GO:0050900	leukocyte migration	-22.1546	3.63308	12.3087	-19.7304
GO:0140352	export from cell	-22.0835	2.81431	11.6766	-19.6666
GO:0002697	regulation of immune effector process	-22.0513	3.03182	11.8416	-19.6442
GO:2000147	positive regulation of cell motility	-22.0466	2.52384	11.4185	-19.6442
GO:0002252	immune effector process	-22.0007	2.80783	11.6485	-19.6054
GO:0040017	positive regulation of locomotion	-21.9902	2.49939	11.3816	-19.6053
GO:0048514	blood vessel morphogenesis	-21.9868	2.8394	11.6705	-19.6053
GO:0050870	positive regulation of T cell activation	-21.9425	3.53424	12.1795	-19.5677
GO:0022409	positive regulation of cell-cell adhesion	-21.5045	3.16181	11.7862	-19.1363
GO:0071345	cellular response to cytokine stimulus	-21.3945	2.33748	11.0741	-19.0329
GO:0050670	regulation of lymphocyte proliferation	-21.3395	3.56712	12.0266	-18.9844
GO:0046903	secretion	-21.3001	2.65273	11.326	-18.9512
GO:0050803	regulation of synapse structure or activity	-21.2419	3.67064	12.0673	-18.8994
GO:0050867	positive regulation of cell activation	-21.1473	2.71137	11.3323	-18.8109
GO:0032944	regulation of mononuclear cell proliferation	-20.9789	3.52138	11.8894	-18.6485
GO:0032103	positive regulation of response to external stimulus	-20.8553	2.70374	11.2442	-18.531
GO:0009611	response to wounding	-20.8406	2.74801	11.2762	-18.5222
GO:0031347	regulation of defense response	-20.7233	2.36672	10.918	-18.4137
GO:0007613	memory	-20.7206	4.69982	12.5219	-18.4137
GO:0048568	embryonic organ development	-20.5824	2.71234	11.1742	-18.2812
GO:0019221	cytokine-mediated signaling pathway	-20.5272	2.93366	11.3334	-18.2316
GO:0002696	positive regulation of leukocyte activation	-20.3682	2.71063	11.112	-18.0782
GO:0060322	head development	-20.3147	2.22111	10.6725	-18.0301
GO:0007420	brain development	-20.2823	2.26186	10.7013	-18.0031
GO:0002685	regulation of leukocyte migration	-20.0536	3.5506	11.6324	-17.7804
GO:0043408	regulation of MAPK cascade	-20.049	2.31102	10.6814	-17.7804
GO:0070663	regulation of leukocyte proliferation	-19.9133	3.32241	11.436	-17.6499
GO:0043270	positive regulation of ion transport	-19.3944	3.17278	11.1756	-17.1361
GO:0050778	positive regulation of immune response	-19.3661	2.43576	10.5977	-17.1129
GO:0006816	calcium ion transport	-19.3029	3.37887	11.2896	-17.0548
GO:0050807	regulation of synapse organization	-19.2107	3.55389	11.3765	-16.9675
GO:0048812	neuron projection morphogenesis	-18.8752	2.60745	10.5969	-16.6369
GO:0007612	learning	-18.8239	4.10541	11.5894	-16.5905
GO:0003013	circulatory system process	-18.7988	2.52196	10.5053	-16.5739
GO:0048858	cell projection morphogenesis	-18.7978	2.58742	10.558	-16.5739
GO:0001934	positive regulation of protein phosphorylation	-18.7626	2.20837	10.2265	-16.5433
GO:0120039	plasma membrane bounded cell projection morphogenesis	-18.5862	2.58467	10.4934	-16.3716
GO:0051251	positive regulation of lymphocyte activation	-18.4847	2.73075	10.5773	-16.2747
GO:0048167	regulation of synaptic plasticity	-18.4489	3.52722	11.1212	-16.2435
GO:0071396	cellular response to lipid	-18.3907	2.49188	10.3607	-16.1897
GO:0098742	cell-cell adhesion via plasma-membrane adhesion molecules	-18.0344	3.1571	10.7473	-15.8379
GO:0032990	cell part morphogenesis	-17.9592	2.50934	10.2463	-15.7671
GO:0050878	regulation of body fluid levels	-17.9466	2.75283	10.4312	-15.7589
GO:0010035	response to inorganic substance	-17.6781	2.42806	10.0964	-15.4947
GO:0003002	regionalization	-17.6448	2.8408	10.4034	-15.4657
GO:0007188	adenylate cyclase-modulating G protein-coupled receptor signaling pathway	-17.5982	3.29419	10.701	-15.4234
GO:0032989	cellular component morphogenesis	-17.5597	2.3454	9.99305	-15.3891
GO:0032940	secretion by cell	-17.3968	2.70185	10.2241	-15.2303
GO:0017157	regulation of exocytosis	-17.3178	3.40359	10.6811	-15.1554
GO:0048729	tissue morphogenesis	-17.2505	2.35448	9.90751	-15.0922
GO:0002443	leukocyte mediated immunity	-17.1846	3.02757	10.3908	-15.0303
GO:0002683	negative regulation of immune system process	-17.1083	2.56405	10.0305	-14.958
GO:0042060	wound healing	-16.9664	2.8135	10.1715	-14.8201
GO:0045596	negative regulation of cell differentiation	-16.9009	2.17503	9.65152	-14.7585
GO:0030595	leukocyte chemotaxis	-16.8347	3.92192	10.8298	-14.6962
GO:0060326	cell chemotaxis	-16.7767	3.36397	10.4796	-14.6421
GO:0000904	cell morphogenesis involved in differentiation	-16.698	2.37894	9.75869	-14.5673
GO:0006836	neurotransmitter transport	-16.5915	4.07528	10.8315	-14.4646
GO:0009612	response to mechanical stimulus	-16.5702	3.37308	10.4171	-14.4469
GO:0007204	positive regulation of cytosolic calcium ion concentration	-16.4983	3.44544	10.438	-14.3788
GO:0007423	sensory organ development	-16.4835	2.32114	9.64597	-14.3677
GO:0001525	angiogenesis	-16.4562	2.80261	10.0014	-14.3441
GO:0007389	pattern specification process	-16.4216	2.4925	9.76178	-14.3131
GO:0071805	potassium ion transmembrane transport	-16.3999	3.72258	10.5694	-14.295
GO:0061061	muscle structure development	-16.3448	2.42185	9.68295	-14.2434
GO:0010942	positive regulation of cell death	-16.1949	2.24441	9.49418	-14.0971
GO:0031349	positive regulation of defense response	-15.8493	2.82507	9.82057	-13.7551
GO:0006813	potassium ion transport	-15.8428	3.57098	10.2916	-13.7521
GO:0010038	response to metal ion	-15.8306	2.67824	9.7111	-13.7433
GO:0050866	negative regulation of cell activation	-15.8146	3.2238	10.0718	-13.7307
GO:0042129	regulation of T cell proliferation	-15.8033	3.51487	10.2452	-13.7229
GO:0050671	positive regulation of lymphocyte proliferation	-15.7733	3.84132	10.421	-13.6962
GO:0048562	embryonic organ morphogenesis	-15.7584	2.86168	9.81587	-13.6847
GO:0070372	regulation of ERK1 and ERK2 cascade	-15.7333	2.78983	9.75815	-13.6629
GO:0002703	regulation of leukocyte mediated immunity	-15.6486	3.09813	9.93608	-13.5815
GO:0002699	positive regulation of immune effector process	-15.5984	3.0296	9.87486	-13.5345
GO:0061564	axon development	-15.5705	2.58242	9.55742	-13.5099
GO:0060078	regulation of postsynaptic membrane potential	-15.5223	4.61732	10.7281	-13.4649
GO:0032946	positive regulation of mononuclear cell proliferation	-15.5038	3.78797	10.2975	-13.451
GO:0010959	regulation of metal ion transport	-15.502	2.51315	9.48425	-13.451
GO:0043410	positive regulation of MAPK cascade	-15.3903	2.35888	9.33155	-13.3425
GO:0008015	blood circulation	-15.3613	2.51552	9.44032	-13.3166
GO:0042110	T cell activation	-15.2972	2.93427	9.71129	-13.2557
GO:0009792	embryo development ending in birth or egg hatching	-15.2681	2.15052	9.12684	-13.2296
GO:0007162	negative regulation of cell adhesion	-15.2252	2.77775	9.58185	-13.1898
GO:1904062	regulation of cation transmembrane transport	-15.1473	2.55873	9.40189	-13.115
GO:0002831	regulation of response to biotic stimulus	-15.022	2.61537	9.40105	-12.9926
GO:0009725	response to hormone	-15.001	2.04988	8.95864	-12.9746
GO:0002449	lymphocyte mediated immunity	-14.9354	3.06471	9.67286	-12.9121
GO:0060284	regulation of cell development	-14.8506	2.3165	9.12426	-12.8303
GO:0099003	vesicle-mediated transport in synapse	-14.7573	3.89879	10.0918	-12.7398
GO:0099504	synaptic vesicle cycle	-14.684	4.03248	10.1348	-12.6695
GO:0048667	cell morphogenesis involved in neuron differentiation	-14.6166	2.46267	9.15651	-12.605
GO:0009952	anterior/posterior pattern specification	-14.5736	3.15012	9.60086	-12.5648
GO:0002009	morphogenesis of an epithelium	-14.558	2.38864	9.08251	-12.5536
GO:0002819	regulation of adaptive immune response	-14.5566	3.2641	9.66395	-12.5536
GO:0001505	regulation of neurotransmitter levels	-14.4744	3.13519	9.55703	-12.4742
GO:0002687	positive regulation of leukocyte migration	-14.4657	3.70394	9.88204	-12.4683
GO:0023061	signal release	-14.4401	3.52578	9.77432	-12.4455
GO:0071219	cellular response to molecule of bacterial origin	-14.376	3.1204	9.51346	-12.3842
GO:0043009	chordate embryonic development	-14.356	2.13016	8.81686	-12.3669
GO:0071222	cellular response to lipopolysaccharide	-14.3526	3.19156	9.54851	-12.3663
GO:0031644	regulation of nervous system process	-14.3377	3.67786	9.82152	-12.3541
GO:0070665	positive regulation of leukocyte proliferation	-14.3216	3.5036	9.71928	-12.3407
GO:0097435	supramolecular fiber organization	-14.2607	2.21967	8.85595	-12.2825
GO:0050730	regulation of peptidyl-tyrosine phosphorylation	-14.2198	2.87893	9.30694	-12.2443
GO:0010817	regulation of hormone levels	-14.1576	2.28385	8.87081	-12.1848
GO:0002274	myeloid leukocyte activation	-14.1434	3.70036	9.76292	-12.1732
GO:0070588	calcium ion transmembrane transport	-14.1378	3.23738	9.4997	-12.1702
GO:0048002	antigen processing and presentation of peptide antigen	-14.0459	5.41599	10.5138	-12.081
GO:0019882	antigen processing and presentation	-13.8494	4.36773	9.98785	-11.887
GO:0002695	negative regulation of leukocyte activation	-13.8297	3.18705	9.35953	-11.8699
GO:0007269	neurotransmitter secretion	-13.7843	4.70104	10.1141	-11.8296
GO:0099643	signal release from synapse	-13.7843	4.70104	10.1141	-11.8296
GO:0071407	cellular response to organic cyclic compound	-13.7607	2.25219	8.7137	-11.8085
GO:0002478	antigen processing and presentation of exogenous peptide antigen	-13.7032	6.71908	10.8322	-11.7535
GO:0071216	cellular response to biotic stimulus	-13.6258	2.91356	9.1199	-11.6787
GO:0002520	immune system development	-13.4221	2.0256	8.42413	-11.4774
GO:0050767	regulation of neurogenesis	-13.4133	2.48693	8.76393	-11.4711
GO:1903706	regulation of hemopoiesis	-13.4048	2.40818	8.70577	-11.4651
GO:0043068	positive regulation of programmed cell death	-13.3522	2.18007	8.52065	-11.4149
GO:0051962	positive regulation of nervous system development	-13.2272	2.75098	8.87434	-11.2923
GO:0051216	cartilage development	-13.2229	3.40039	9.2595	-11.2905
GO:1901699	cellular response to nitrogen compound	-13.1934	2.06726	8.37985	-11.2634
GO:0040008	regulation of growth	-13.1885	2.04498	8.3607	-11.2608
GO:0043086	negative regulation of catalytic activity	-13.1721	1.94905	8.27845	-11.2469
GO:1904064	positive regulation of cation transmembrane transport	-13.0979	3.32602	9.17152	-11.1751
GO:0050920	regulation of chemotaxis	-13.0734	2.9271	8.9292	-11.1538
GO:0051963	regulation of synapse assembly	-13.072	4.05636	9.54087	-11.1538
GO:0050806	positive regulation of synaptic transmission	-13.0431	3.47381	9.23226	-11.1272
GO:0007409	axonogenesis	-12.9864	2.51117	8.63026	-11.0728
GO:0050727	regulation of inflammatory response	-12.9501	2.37917	8.5264	-11.0389
GO:0019886	antigen processing and presentation of exogenous peptide antigen via MHC class II	-12.9222	7.35027	10.6854	-11.0133
GO:0002399	MHC class II protein complex assembly	-12.9126	10.155	11.2475	-11.0082
GO:0002503	peptide antigen assembly with MHC class II protein complex	-12.9126	10.155	11.2475	-11.0082
GO:0048534	hematopoietic or lymphoid organ development	-12.8642	2.03764	8.24428	-10.962
GO:0071674	mononuclear cell migration	-12.8195	3.90373	9.36847	-10.9196
GO:0007626	locomotory behavior	-12.7958	3.13667	8.95121	-10.8981
GO:0048706	embryonic skeletal system development	-12.7277	3.65533	9.20788	-10.8323
GO:0031344	regulation of cell projection organization	-12.7254	2.04275	8.20041	-10.8321
GO:0001666	response to hypoxia	-12.6817	2.68146	8.63278	-10.7907
GO:0071417	cellular response to organonitrogen compound	-12.6576	2.10103	8.22144	-10.7688
GO:0032649	regulation of interferon-gamma production	-12.599	3.76937	9.21595	-10.7124
GO:1902105	regulation of leukocyte differentiation	-12.5674	2.57904	8.5249	-10.6829
GO:0030097	hemopoiesis	-12.5461	2.06834	8.15777	-10.6637
GO:1903305	regulation of regulated secretory pathway	-12.5207	3.48171	9.03747	-10.6405
GO:0050731	positive regulation of peptidyl-tyrosine phosphorylation	-12.5031	3.08662	8.81255	-10.625
GO:0050729	positive regulation of inflammatory response	-12.4766	3.35954	8.95506	-10.6007
GO:0051965	positive regulation of synapse assembly	-12.4507	4.97387	9.69528	-10.5768
GO:0001508	action potential	-12.4271	4.06797	9.29307	-10.5554
GO:0030029	actin filament-based process	-12.4066	2.06624	8.10737	-10.537
GO:1901888	regulation of cell junction assembly	-12.366	2.9876	8.70334	-10.4985
GO:0045055	regulated exocytosis	-12.3564	3.57098	9.0205	-10.492
GO:0070482	response to oxygen levels	-12.3554	2.53415	8.41821	-10.492
GO:0010975	regulation of neuron projection development	-12.3067	2.27825	8.2266	-10.447
GO:0003012	muscle system process	-12.3063	2.63391	8.46476	-10.447
GO:0097529	myeloid leukocyte migration	-12.2808	3.62097	9.01658	-10.4235
GO:0034767	positive regulation of ion transmembrane transport	-12.2739	3.12962	8.75024	-10.4187
GO:0007596	blood coagulation	-12.2617	3.17132	8.76904	-10.4085
GO:0035418	protein localization to synapse	-12.2353	5.4615	9.79166	-10.384
GO:0036293	response to decreased oxygen levels	-12.2243	2.60127	8.41364	-10.3751
GO:0019884	antigen processing and presentation of exogenous antigen	-12.208	5.67938	9.85823	-10.3607
GO:0002495	antigen processing and presentation of peptide antigen via MHC class II	-12.1923	6.89088	10.2378	-10.347
GO:0032102	negative regulation of response to external stimulus	-12.1646	2.27775	8.17507	-10.3213
GO:0061448	connective tissue development	-12.1319	2.91517	8.57226	-10.291
GO:0051051	negative regulation of transport	-12.1304	2.20361	8.11025	-10.291
GO:0048704	embryonic skeletal system morphogenesis	-12.1046	4.07434	9.16676	-10.2672
GO:0071621	granulocyte chemotaxis	-12.0815	4.28305	9.25221	-10.2466
GO:0043065	positive regulation of apoptotic process	-12.0801	2.12808	8.03761	-10.2466
GO:0050817	coagulation	-12.0624	3.13487	8.6721	-10.2307
GO:0120035	regulation of plasma membrane bounded cell projection organization	-12.0333	2.02403	7.94362	-10.2036
GO:0072507	divalent inorganic cation homeostasis	-12.0068	2.7172	8.40554	-10.179
GO:0008283	cell population proliferation	-11.9898	2.17017	8.03566	-10.1638
GO:1903522	regulation of blood circulation	-11.9871	2.68858	8.38039	-10.163
GO:0048638	regulation of developmental growth	-11.9547	2.4693	8.22828	-10.1325
GO:0002521	leukocyte differentiation	-11.9402	2.39894	8.17625	-10.1199
GO:0002504	antigen processing and presentation of peptide or polysaccharide antigen via MHC class II	-11.8567	6.68206	10.0282	-10.0382
GO:0019725	cellular homeostasis	-11.8499	2.01838	7.87393	-10.0333
GO:0050801	ion homeostasis	-11.8095	2.1349	7.94507	-9.99472
GO:0002822	regulation of adaptive immune response based on somatic recombination of immune receptors built from immunoglobulin superfamily domains	-11.7702	3.08174	8.52928	-9.95904
GO:0007599	hemostasis	-11.7702	3.08174	8.52928	-9.95904
GO:0097530	granulocyte migration	-11.6677	3.94833	8.93066	-9.85844
GO:0043583	ear development	-11.6177	2.83457	8.32824	-9.81021
GO:1902414	protein localization to cell junction	-11.6064	4.37097	9.09449	-9.80071
GO:0050868	negative regulation of T cell activation	-11.5946	3.52813	8.69718	-9.79073
GO:0009410	response to xenobiotic stimulus	-11.569	2.28641	7.963	-9.76694
GO:0150063	visual system development	-11.5297	2.33986	7.98444	-9.72939
GO:0007517	muscle organ development	-11.5192	2.53503	8.10758	-9.72072
GO:0006887	exocytosis	-11.5008	2.78537	8.25402	-9.70578
GO:0048705	skeletal system morphogenesis	-11.5008	2.78537	8.25402	-9.70578
GO:0022408	negative regulation of cell-cell adhesion	-11.4918	2.916	8.32687	-9.69852
GO:0042102	positive regulation of T cell proliferation	-11.44	3.79417	8.76479	-9.64854
GO:0002460	adaptive immune response based on somatic recombination of immune receptors built from immunoglobulin superfamily domains	-11.3702	2.70799	8.15733	-9.58045
GO:0006936	muscle contraction	-11.2595	2.74872	8.13871	-9.47151
GO:0048880	sensory system development	-11.1749	2.30272	7.82626	-9.38894
GO:0006959	humoral immune response	-11.1735	2.51257	7.96138	-9.38894
GO:0045088	regulation of innate immune response	-11.1581	2.70472	8.073	-9.37525
GO:0051966	regulation of synaptic transmission, glutamatergic	-11.122	4.33279	8.87364	-9.34085
GO:0043266	regulation of potassium ion transport	-11.1181	3.62678	8.5519	-9.33862
GO:0008016	regulation of heart contraction	-11.1079	2.81852	8.12021	-9.33019
GO:0007189	adenylate cyclase-activating G protein-coupled receptor signaling pathway	-11.1031	3.29239	8.37796	-9.32701
GO:0007167	enzyme-linked receptor protein signaling pathway	-11.0771	1.99174	7.57282	-9.30272
GO:0045165	cell fate commitment	-11.0644	2.6636	8.01178	-9.29165
GO:0006968	cellular defense response	-11.0527	5.13329	9.15998	-9.28166
GO:0090066	regulation of anatomical structure size	-11.0483	2.11013	7.64693	-9.2789
GO:0030900	forebrain development	-10.9748	2.29631	7.74596	-9.2071
GO:0035637	multicellular organismal signaling	-10.9539	3.51096	8.42742	-9.18778
GO:0045071	negative regulation of viral genome replication	-10.942	4.88661	9.01865	-9.17756
GO:0051250	negative regulation of lymphocyte activation	-10.9214	3.09966	8.20248	-9.15856
GO:0031099	regeneration	-10.8957	3.19351	8.24196	-9.13453
GO:0001654	eye development	-10.8911	2.30222	7.71778	-9.13152
GO:0043549	regulation of kinase activity	-10.8246	1.84975	7.37347	-9.0667
GO:0032412	regulation of ion transmembrane transporter activity	-10.823	2.53215	7.8375	-9.0667
GO:0010721	negative regulation of cell development	-10.8155	2.94951	8.07782	-9.0608
GO:0050766	positive regulation of phagocytosis	-10.8025	4.35213	8.74438	-9.04937
GO:0002706	regulation of lymphocyte mediated immunity	-10.7829	2.98432	8.08381	-9.03133
GO:0034329	cell junction assembly	-10.7547	2.5692	7.83329	-9.00637
GO:0090596	sensory organ morphogenesis	-10.7547	2.5692	7.83329	-9.00637
GO:0002764	immune response-regulating signaling pathway	-10.7176	2.2836	7.63878	-8.97083
GO:1903900	regulation of viral life cycle	-10.6822	3.25627	8.18699	-8.93702
GO:0031589	cell-substrate adhesion	-10.6775	2.88607	7.98685	-8.9339
GO:0048732	gland development	-10.6689	2.22298	7.57994	-8.92685
GO:0033555	multicellular organismal response to stress	-10.6515	4.43747	8.71377	-8.91096
GO:0022898	regulation of transmembrane transporter activity	-10.6233	2.48402	7.7294	-8.88436
GO:0009615	response to virus	-10.6074	2.30169	7.60783	-8.86992
GO:1901890	positive regulation of cell junction assembly	-10.5989	3.6475	8.3447	-8.86302
GO:0071248	cellular response to metal ion	-10.5916	2.87088	7.94359	-8.85726
GO:0042742	defense response to bacterium	-10.5826	2.31452	7.60649	-8.84974
GO:0055082	cellular chemical homeostasis	-10.5585	2.04937	7.4191	-8.82721
GO:1990266	neutrophil migration	-10.5563	3.91203	8.44802	-8.82649
GO:0002396	MHC protein complex assembly	-10.5481	8.12398	9.786	-8.82126
GO:0002501	peptide antigen assembly with MHC protein complex	-10.5481	8.12398	9.786	-8.82126
GO:0030593	neutrophil chemotaxis	-10.4916	4.11341	8.50828	-8.76631
GO:0001503	ossification	-10.4778	2.50819	7.68657	-8.75398
GO:0032970	regulation of actin filament-based process	-10.4189	2.21061	7.47483	-8.6981
GO:0055065	metal ion homeostasis	-10.4189	2.21061	7.47483	-8.6981
GO:0050764	regulation of phagocytosis	-10.4029	3.67705	8.275	-8.68352
GO:0007156	homophilic cell adhesion via plasma membrane adhesion molecules	-10.3565	2.98829	7.91163	-8.63863
GO:0098771	inorganic ion homeostasis	-10.3335	2.06741	7.34513	-8.61709
GO:0072676	lymphocyte migration	-10.3223	4.17805	8.46164	-8.6074
GO:0071241	cellular response to inorganic substance	-10.3102	2.69041	7.72706	-8.59823
GO:0072503	cellular divalent inorganic cation homeostasis	-10.3102	2.69041	7.72706	-8.59823
GO:0007411	axon guidance	-10.2941	2.65857	7.7021	-8.58351
GO:0007215	glutamate receptor signaling pathway	-10.2511	5.18552	8.81779	-8.542
GO:0016079	synaptic vesicle exocytosis	-10.2474	4.76662	8.66308	-8.54118
GO:0030199	collagen fibril organization	-10.2474	4.76662	8.66308	-8.54118
GO:0097485	neuron projection guidance	-10.2192	2.64691	7.6649	-8.51438
GO:0098657	import into cell	-10.2087	2.83969	7.76968	-8.50535
GO:0055074	calcium ion homeostasis	-10.1969	2.73403	7.70572	-8.49494
GO:0017156	calcium-ion regulated exocytosis	-10.1872	5.39799	8.8618	-8.48665
GO:1903038	negative regulation of leukocyte cell-cell adhesion	-10.1719	3.14321	7.91602	-8.47276
GO:0034341	response to interferon-gamma	-10.1623	3.31591	7.99905	-8.46545
GO:0050905	neuromuscular process	-10.1618	3.19577	7.93861	-8.46545
GO:0006897	endocytosis	-10.1451	2.0508	7.26057	-8.4502
GO:0003015	heart process	-10.111	3.51365	8.07284	-8.41744
GO:0045069	regulation of viral genome replication	-10.0937	3.86856	8.22761	-8.40153
GO:0044703	multi-organism reproductive process	-10.0422	2.8098	7.68424	-8.35281
GO:0048839	inner ear development	-10.0422	2.8098	7.68424	-8.35281
GO:0002263	cell activation involved in immune response	-9.99542	2.83835	7.68046	-8.30742
GO:0030902	hindbrain development	-9.97566	3.10015	7.81092	-8.28903
GO:0048608	reproductive structure development	-9.96757	2.14006	7.25075	-8.28231
GO:0050792	regulation of viral process	-9.93007	2.99266	7.73574	-8.24617
GO:0045580	regulation of T cell differentiation	-9.91047	2.90142	7.67903	-8.22793
GO:0044706	multi-multicellular organism process	-9.8509	2.74104	7.5665	-8.16972
GO:0001655	urogenital system development	-9.84044	2.29334	7.29834	-8.16061
GO:0061458	reproductive system development	-9.81628	2.12499	7.18059	-8.13779
GO:0002366	leukocyte activation involved in immune response	-9.7821	2.83695	7.59022	-8.10495
GO:0070374	positive regulation of ERK1 and ERK2 cascade	-9.72319	2.62572	7.44836	-8.04738
GO:0034764	positive regulation of transmembrane transport	-9.71502	2.59601	7.428	-8.04054
GO:0031338	regulation of vesicle fusion	-9.70387	7.38544	9.19991	-8.03072
GO:0055080	cation homeostasis	-9.63833	2.03399	7.04896	-7.96652
GO:0014059	regulation of dopamine secretion	-9.63671	5.64601	8.68302	-7.96622
GO:0097553	calcium ion transmembrane import into cytosol	-9.63337	3.82305	8.0032	-7.96419
GO:0060537	muscle tissue development	-9.56682	2.32865	7.20852	-7.89896
GO:0048525	negative regulation of viral process	-9.56191	3.69852	7.91634	-7.89535
GO:0050830	defense response to Gram-positive bacterium	-9.55799	3.43872	7.79607	-7.89274
GO:0030856	regulation of epithelial cell differentiation	-9.53525	2.95686	7.54859	-7.8713
GO:0045765	regulation of angiogenesis	-9.52912	2.24087	7.13877	-7.86648
GO:0002253	activation of immune response	-9.52668	2.2722	7.15727	-7.86533
GO:0019932	second-messenger-mediated signaling	-9.51247	2.62064	7.35708	-7.85241
GO:0051047	positive regulation of secretion	-9.48481	2.33646	7.17943	-7.82603
GO:0007160	cell-matrix adhesion	-9.43758	3.14139	7.59982	-7.78009
GO:0097305	response to alcohol	-9.43118	2.52509	7.26846	-7.77497
GO:0098739	import across plasma membrane	-9.41217	2.97778	7.50616	-7.75723
GO:0007159	leukocyte cell-cell adhesion	-9.38372	4.55938	8.18643	-7.73133
GO:0050433	regulation of catecholamine secretion	-9.38372	4.55938	8.18643	-7.73133
GO:0032409	regulation of transporter activity	-9.3577	2.28487	7.0953	-7.70783
GO:0043010	camera-type eye development	-9.3577	2.28487	7.0953	-7.70783
GO:0008306	associative learning	-9.30936	3.82139	7.85567	-7.66075
GO:0042063	gliogenesis	-9.30184	2.61537	7.26476	-7.65448
GO:0007200	phospholipase C-activating G protein-coupled receptor signaling pathway	-9.26725	3.51688	7.70222	-7.62114
GO:0032729	positive regulation of interferon-gamma production	-9.26055	3.9188	7.87459	-7.61569
GO:0002577	regulation of antigen processing and presentation	-9.2152	7.5437	8.98888	-7.57158
GO:1901342	regulation of vasculature development	-9.2019	2.20278	6.97991	-7.55952
GO:0031341	regulation of cell killing	-9.14952	3.48171	7.63298	-7.50837
GO:0052547	regulation of peptidase activity	-9.13372	2.03609	6.8455	-7.49381
GO:0002688	regulation of leukocyte chemotaxis	-9.11463	3.1822	7.47693	-7.47594
GO:0002698	negative regulation of immune effector process	-9.11286	3.31591	7.53982	-7.47556
GO:0002250	adaptive immune response	-9.1118	1.86355	6.7206	-7.47556
GO:0045619	regulation of lymphocyte differentiation	-9.1014	2.64288	7.19386	-7.46638
GO:0051346	negative regulation of hydrolase activity	-9.06246	2.15847	6.89413	-7.42865
GO:0051592	response to calcium ion	-8.98526	2.98202	7.32066	-7.35266
GO:0051048	negative regulation of secretion	-8.97622	2.79902	7.22286	-7.34483
GO:0002705	positive regulation of leukocyte mediated immunity	-8.95638	3.02757	7.3305	-7.3262
GO:0019724	B cell mediated immunity	-8.94646	2.75389	7.18604	-7.31748
GO:0097120	receptor localization to synapse	-8.93915	5.22256	8.20573	-7.31137
GO:0051961	negative regulation of nervous system development	-8.89464	2.96145	7.26993	-7.26805
GO:0006874	cellular calcium ion homeostasis	-8.84514	2.69754	7.11153	-7.21974
GO:1901379	regulation of potassium ion transmembrane transport	-8.82916	3.46974	7.481	-7.20495
GO:0050954	sensory perception of mechanical stimulus	-8.78827	2.72312	7.09998	-7.16524
GO:0050921	positive regulation of chemotaxis	-8.77173	2.98432	7.22617	-7.14988
GO:0071260	cellular response to mechanical stimulus	-8.75381	3.97909	7.66232	-7.13314
GO:0006875	cellular metal ion homeostasis	-8.73593	2.24034	6.80599	-7.11644
GO:0006820	anion transport	-8.72219	2.01613	6.66116	-7.10387
GO:0002718	regulation of cytokine production involved in immune response	-8.71391	3.43434	7.41179	-7.09793
GO:0021549	cerebellum development	-8.71391	3.43434	7.41179	-7.09793
GO:0070848	response to growth factor	-8.70614	1.95759	6.61647	-7.09132
GO:0051607	defense response to virus	-8.70393	2.41398	6.89355	-7.09027
GO:1903131	mononuclear cell differentiation	-8.64946	2.2818	6.79337	-7.03696
GO:0010951	negative regulation of endopeptidase activity	-8.64062	2.40437	6.86045	-7.03042
GO:0140546	defense response to symbiont	-8.64062	2.40437	6.86045	-7.03042
GO:0051129	negative regulation of cellular component organization	-8.63685	1.79193	6.47618	-7.0278
GO:0051952	regulation of amine transport	-8.62537	3.49419	7.39713	-7.01746
GO:0044089	positive regulation of cellular component biogenesis	-8.61374	1.95787	6.57778	-7.00697
GO:0051968	positive regulation of synaptic transmission, glutamatergic	-8.60534	5.627	8.16615	-7.00018
GO:0072678	T cell migration	-8.60467	6.00294	8.27669	-7.00018
GO:0034612	response to tumor necrosis factor	-8.59849	2.58543	6.94228	-6.99514
GO:0070098	chemokine-mediated signaling pathway	-8.59179	3.67985	7.46159	-6.9896
GO:0002821	positive regulation of adaptive immune response	-8.5907	3.17421	7.23535	-6.9896
GO:0030855	epithelial cell differentiation	-8.56527	1.87384	6.50199	-6.9653
GO:0048168	regulation of neuronal synaptic plasticity	-8.55162	4.35213	7.70977	-6.95276
GO:0002709	regulation of T cell mediated immunity	-8.54229	3.56084	7.38721	-6.94455
GO:0009266	response to temperature stimulus	-8.52076	2.74691	6.99287	-6.92414
GO:0002381	immunoglobulin production involved in immunoglobulin-mediated immune response	-8.51813	4.97387	7.91341	-6.92261
GO:0046883	regulation of hormone secretion	-8.47402	2.4512	6.81349	-6.87961
GO:0045667	regulation of osteoblast differentiation	-8.46729	2.96496	7.07822	-6.87399
GO:1903532	positive regulation of secretion by cell	-8.45666	2.31273	6.72739	-6.86446
GO:0007565	female pregnancy	-8.44162	2.73075	6.94877	-6.85163
GO:1903034	regulation of response to wounding	-8.44162	2.73075	6.94877	-6.85163
GO:1901214	regulation of neuron death	-8.42993	2.21765	6.66008	-6.84135
GO:0002704	negative regulation of leukocyte mediated immunity	-8.42916	3.98404	7.50841	-6.84135
GO:0033674	positive regulation of kinase activity	-8.39456	1.94615	6.47712	-6.80784
GO:0071214	cellular response to abiotic stimulus	-8.37571	2.21061	6.63222	-6.79208
GO:0104004	cellular response to environmental stimulus	-8.37571	2.21061	6.63222	-6.79208
GO:0022037	metencephalon development	-8.37446	3.25393	7.17178	-6.79208
GO:0046634	regulation of alpha-beta T cell activation	-8.37446	3.25393	7.17178	-6.79208
GO:0006873	cellular ion homeostasis	-8.35517	2.04306	6.52159	-6.77386
GO:0050672	negative regulation of lymphocyte proliferation	-8.34174	3.59224	7.30538	-6.76151
GO:0002833	positive regulation of response to biotic stimulus	-8.33106	2.6348	6.84872	-6.7519
GO:0060041	retina development in camera-type eye	-8.32837	2.88141	6.97327	-6.75027
GO:2001257	regulation of cation channel activity	-8.32215	2.59919	6.82589	-6.74512
GO:0052548	regulation of endopeptidase activity	-8.30966	2.01601	6.48503	-6.7337
GO:1990868	response to chemokine	-8.30447	3.48171	7.24008	-6.73063
GO:1990869	cellular response to chemokine	-8.30447	3.48171	7.24008	-6.73063
GO:1990778	protein localization to cell periphery	-8.268	2.4433	6.71729	-6.69521
GO:0006468	protein phosphorylation	-8.25716	1.76393	6.29777	-6.68542
GO:1903531	negative regulation of secretion by cell	-8.2427	2.86168	6.92399	-6.67201
GO:0001910	regulation of leukocyte mediated cytotoxicity	-8.22017	3.54998	7.22904	-6.65158
GO:0032945	negative regulation of mononuclear cell proliferation	-8.22017	3.54998	7.22904	-6.65158
GO:0016064	immunoglobulin mediated immune response	-8.20883	2.6834	6.81837	-6.64128
GO:0030217	T cell differentiation	-8.20496	2.8066	6.87916	-6.63844
GO:0019233	sensory perception of pain	-8.20283	3.76401	7.3099	-6.63839
GO:0050818	regulation of coagulation	-8.20283	3.76401	7.3099	-6.63839
GO:0050768	negative regulation of neurogenesis	-8.20114	2.90142	6.92429	-6.63773
GO:0070664	negative regulation of leukocyte proliferation	-8.18865	3.44345	7.16807	-6.62627
GO:1901654	response to ketone	-8.17867	2.57239	6.74661	-6.61732
GO:0007169	transmembrane receptor protein tyrosine kinase signaling pathway	-8.17131	2.03458	6.43644	-6.61107
GO:0072001	renal system development	-8.17037	2.23488	6.55591	-6.61107
GO:0002700	regulation of production of molecular mediator of immune response	-8.15076	2.71031	6.80551	-6.59248
GO:0032956	regulation of actin cytoskeleton organization	-8.14916	2.10718	6.47101	-6.59189
GO:0072006	nephron development	-8.13075	2.99209	6.93522	-6.5745
GO:1901381	positive regulation of potassium ion transmembrane transport	-8.12714	4.74778	7.63907	-6.57191
GO:1903555	regulation of tumor necrosis factor superfamily cytokine production	-8.1118	2.59276	6.7268	-6.55758
GO:0035725	sodium ion transmembrane transport	-8.10307	3.04411	6.94685	-6.54985
GO:0030036	actin cytoskeleton organization	-8.08901	1.87676	6.30082	-6.53681
GO:0007214	gamma-aminobutyric acid signaling pathway	-8.08682	6.01776	8.00958	-6.53562
GO:0002573	myeloid leukocyte differentiation	-8.08133	3.10152	6.96341	-6.53113
GO:0001906	cell killing	-8.0748	3.40602	7.09706	-6.5256
GO:0002526	acute inflammatory response	-8.07224	3.71382	7.22562	-6.52403
GO:0098659	inorganic cation import across plasma membrane	-8.0617	3.31591	7.05122	-6.51548
GO:0099587	inorganic ion import across plasma membrane	-8.0617	3.31591	7.05122	-6.51548
GO:0032760	positive regulation of tumor necrosis factor production	-8.05946	3.2362	7.01455	-6.51423
GO:0030162	regulation of proteolysis	-8.05529	1.72917	6.18806	-6.51105
GO:0021537	telencephalon development	-8.04745	2.35888	6.57125	-6.50419
GO:0048545	response to steroid hormone	-8.02587	2.27068	6.51189	-6.4836
GO:0061138	morphogenesis of a branching epithelium	-8.01622	2.72232	6.74937	-6.47493
GO:0048639	positive regulation of developmental growth	-7.99677	2.67824	6.71797	-6.45646
GO:0030534	adult behavior	-7.98717	2.90142	6.8242	-6.44784
GO:0002708	positive regulation of lymphocyte mediated immunity	-7.9848	3.07501	6.90526	-6.44742
GO:0071675	regulation of mononuclear cell migration	-7.9848	3.07501	6.90526	-6.44742
GO:0032680	regulation of tumor necrosis factor production	-7.97365	2.60018	6.66712	-6.43846
GO:0050777	negative regulation of immune response	-7.97365	2.60018	6.66712	-6.43846
GO:0010466	negative regulation of peptidase activity	-7.97294	2.30342	6.50654	-6.43846
GO:0051347	positive regulation of transferase activity	-7.96363	1.83673	6.22036	-6.43034
GO:0060047	heart contraction	-7.96289	3.36939	7.02703	-6.43034
GO:0030003	cellular cation homeostasis	-7.94226	2.03247	6.33432	-6.41067
GO:0003018	vascular process in circulatory system	-7.91476	2.29466	6.47525	-6.38412
GO:1902107	positive regulation of leukocyte differentiation	-7.90887	2.62275	6.64874	-6.38014
GO:1903708	positive regulation of hemopoiesis	-7.90887	2.62275	6.64874	-6.38014
GO:0048871	multicellular organismal homeostasis	-7.90594	2.07815	6.34576	-6.37816
GO:0061041	regulation of wound healing	-7.90051	2.88024	6.77306	-6.37393
GO:0071363	cellular response to growth factor stimulus	-7.89981	1.93428	6.25483	-6.37393
GO:0002824	positive regulation of adaptive immune response based on somatic recombination of immune receptors built from immunoglobulin superfamily domains	-7.86845	3.10867	6.8651	-6.34351
GO:0002690	positive regulation of leukocyte chemotaxis	-7.85285	3.33355	6.95795	-6.32886
GO:0001763	morphogenesis of a branching structure	-7.84583	2.64691	6.6317	-6.32278
GO:0001822	kidney development	-7.83275	2.22409	6.39809	-6.31064
GO:0040007	growth	-7.80723	2.05355	6.28685	-6.287
GO:0048589	developmental growth	-7.80723	2.05355	6.28685	-6.287
GO:0043301	negative regulation of leukocyte degranulation	-7.79418	8.28978	8.37727	-6.27581
GO:0048791	calcium ion-regulated exocytosis of neurotransmitter	-7.79418	8.28978	8.37727	-6.27581
GO:0051668	localization within membrane	-7.77353	1.87117	6.15918	-6.25609
GO:0043903	regulation of biological process involved in symbiotic interaction	-7.75158	4.14489	7.23312	-6.23506
GO:0072657	protein localization to membrane	-7.74809	1.94726	6.19564	-6.2325
GO:0043268	positive regulation of potassium ion transport	-7.74412	4.32369	7.2945	-6.22945
GO:2000027	regulation of animal organ morphogenesis	-7.73562	2.94748	6.72649	-6.22187
GO:0032535	regulation of cellular component size	-7.71953	2.06898	6.25659	-6.2067
GO:0046631	alpha-beta T cell activation	-7.69617	3.57098	6.98122	-6.18426
GO:0045859	regulation of protein kinase activity	-7.69037	1.75844	6.04942	-6.17937
GO:0007187	G protein-coupled receptor signaling pathway, coupled to cyclic nucleotide second messenger	-7.68619	3.81082	7.07256	-6.1761
GO:0045861	negative regulation of proteolysis	-7.67644	2.07715	6.24193	-6.16727
GO:0071277	cellular response to calcium ion	-7.66278	3.45407	6.91601	-6.15452
GO:1901652	response to peptide	-7.65579	1.94744	6.15444	-6.14908
GO:1903557	positive regulation of tumor necrosis factor superfamily cytokine production	-7.65553	3.11634	6.76549	-6.14908
GO:0099173	postsynapse organization	-7.64433	3.35275	6.86387	-6.13878
GO:0022604	regulation of cell morphogenesis	-7.63545	2.16184	6.27254	-6.13081
GO:0002578	negative regulation of antigen processing and presentation	-7.6019	10.3162	8.58315	-6.09996
GO:0031630	regulation of synaptic vesicle fusion to presynaptic active zone membrane	-7.6019	10.3162	8.58315	-6.09996
GO:1901632	regulation of synaptic vesicle membrane organization	-7.6019	10.3162	8.58315	-6.09996
GO:0051899	membrane depolarization	-7.58946	4.44473	7.25715	-6.08841
GO:0031960	response to corticosteroid	-7.57268	2.66715	6.51284	-6.07252
GO:0042130	negative regulation of T cell proliferation	-7.5532	3.75478	6.9832	-6.05393
GO:0010810	regulation of cell-substrate adhesion	-7.52495	2.39567	6.35049	-6.02656
GO:0032411	positive regulation of transporter activity	-7.52144	2.94899	6.62355	-6.02395
GO:0032653	regulation of interleukin-10 production	-7.49676	3.86856	6.99861	-6.00015
GO:0098815	modulation of excitatory postsynaptic potential	-7.44496	4.5883	7.23028	-5.94924
GO:0030193	regulation of blood coagulation	-7.4232	3.70036	6.89552	-5.92857
GO:0032872	regulation of stress-activated MAPK cascade	-7.42253	2.46181	6.33689	-5.92857
GO:0045766	positive regulation of angiogenesis	-7.41089	2.52298	6.36286	-5.91868
GO:1904018	positive regulation of vasculature development	-7.41089	2.52298	6.36286	-5.91868
GO:0009954	proximal/distal pattern formation	-7.4066	5.12016	7.3811	-5.91527
GO:0030098	lymphocyte differentiation	-7.40282	2.25792	6.21867	-5.91236
GO:0032414	positive regulation of ion transmembrane transporter activity	-7.36798	3.03212	6.58617	-5.87839
GO:0006898	receptor-mediated endocytosis	-7.36066	2.66118	6.40798	-5.87194
GO:0001818	negative regulation of cytokine production	-7.3471	2.02388	6.05983	-5.85925
GO:0007507	heart development	-7.33936	1.82344	5.93447	-5.85237
GO:0035235	ionotropic glutamate receptor signaling pathway	-7.3029	5.80284	7.52308	-5.81764
GO:1990806	ligand-gated ion channel signaling pathway	-7.3029	5.80284	7.52308	-5.81764
GO:0048592	eye morphogenesis	-7.30068	2.69006	6.39297	-5.81628
GO:0007568	aging	-7.27604	2.60249	6.33796	-5.7925
GO:0019730	antimicrobial humoral response	-7.2749	3.00504	6.52775	-5.79222
GO:0051928	positive regulation of calcium ion transport	-7.25798	2.87821	6.46135	-5.77616
GO:0003407	neural retina development	-7.22796	3.74953	6.81407	-5.7482
GO:0031343	positive regulation of cell killing	-7.22796	3.74953	6.81407	-5.7482
GO:0070302	regulation of stress-activated protein kinase signaling cascade	-7.22747	2.42507	6.22454	-5.7482
GO:0001558	regulation of cell growth	-7.20284	1.9389	5.94269	-5.72442
GO:0060485	mesenchyme development	-7.18082	2.31109	6.14227	-5.70408
GO:0045927	positive regulation of growth	-7.1808	2.22331	6.09489	-5.70408
GO:0045621	positive regulation of lymphocyte differentiation	-7.17245	2.85537	6.40836	-5.69673
GO:1900046	regulation of hemostasis	-7.17177	3.59613	6.72496	-5.69673
GO:0006941	striated muscle contraction	-7.15398	3.037	6.48153	-5.67978
GO:0017158	regulation of calcium ion-dependent exocytosis	-7.12801	4.64228	7.07806	-5.65465
GO:0051493	regulation of cytoskeleton organization	-7.08362	1.81407	5.81146	-5.61109
GO:0050770	regulation of axonogenesis	-7.07389	2.63766	6.25629	-5.6022
GO:0001662	behavioral fear response	-7.05349	5.58792	7.32345	-5.58264
GO:0030278	regulation of ossification	-7.04356	2.87744	6.35411	-5.57354
GO:0030168	platelet activation	-7.01656	3.14321	6.45825	-5.54737
GO:0007631	feeding behavior	-7.00695	3.2238	6.48767	-5.53859
GO:0000226	microtubule cytoskeleton organization	-6.95619	1.80925	5.74931	-5.48866
GO:0031295	T cell costimulation	-6.9494	4.52905	6.94333	-5.48352
GO:0033627	cell adhesion mediated by integrin	-6.9494	4.52905	6.94333	-5.48352
GO:0032355	response to estradiol	-6.87371	2.83066	6.24696	-5.4094
GO:0048934	peripheral nervous system neuron differentiation	-6.87281	8.03471	7.78995	-5.4094
GO:0048935	peripheral nervous system neuron development	-6.87281	8.03471	7.78995	-5.4094
GO:0071356	cellular response to tumor necrosis factor	-6.85907	2.47762	6.07127	-5.39647
GO:0002720	positive regulation of cytokine production involved in immune response	-6.84789	3.58411	6.55056	-5.38611
GO:0032652	regulation of interleukin-1 production	-6.84123	2.76751	6.20146	-5.38027
GO:0007163	establishment or maintenance of cell polarity	-6.83346	2.37917	6.00894	-5.37331
GO:0002209	behavioral defense response	-6.81824	5.38836	7.13355	-5.3589
GO:0045920	negative regulation of exocytosis	-6.81206	4.70501	6.92436	-5.35353
GO:0060562	epithelial tube morphogenesis	-6.80634	2.07919	5.83595	-5.34863
GO:0001909	leukocyte mediated cytotoxicity	-6.80133	4.01735	6.68691	-5.34442
GO:0090287	regulation of cellular response to growth factor stimulus	-6.79762	2.03363	5.80622	-5.34152
GO:0099175	regulation of postsynapse organization	-6.79524	3.2388	6.3842	-5.33995
GO:0007605	sensory perception of sound	-6.78293	2.57088	6.07903	-5.32844
GO:0032655	regulation of interleukin-12 production	-6.77309	3.68435	6.54916	-5.3194
GO:0032963	collagen metabolic process	-6.70872	3.80186	6.55846	-5.25583
GO:0045669	positive regulation of osteoblast differentiation	-6.70052	3.40434	6.40161	-5.24843
GO:0030326	embryonic limb morphogenesis	-6.65925	2.82828	6.13615	-5.20875
GO:0035113	embryonic appendage morphogenesis	-6.65925	2.82828	6.13615	-5.20875
GO:0010001	glial cell differentiation	-6.6449	2.50182	5.97592	-5.1952
GO:0060249	anatomical structure homeostasis	-6.64123	2.12147	5.77868	-5.19232
GO:0002724	regulation of T cell cytokine production	-6.63009	4.58119	6.78291	-5.18276
GO:0086002	cardiac muscle cell action potential involved in contraction	-6.63009	4.58119	6.78291	-5.18276
GO:0033628	regulation of cell adhesion mediated by integrin	-6.6233	4.11035	6.62214	-5.17676
GO:0031294	lymphocyte costimulation	-6.61145	4.3184	6.68644	-5.16628
GO:0045956	positive regulation of calcium ion-dependent exocytosis	-6.61124	6.82688	7.37914	-5.16628
GO:2000463	positive regulation of excitatory postsynaptic potential	-6.59575	5.20255	6.95255	-5.15157
GO:0060048	cardiac muscle contraction	-6.5888	3.35954	6.32419	-5.14541
GO:0002711	positive regulation of T cell mediated immunity	-6.57642	3.73742	6.46273	-5.13381
GO:0002768	immune response-regulating cell surface receptor signaling pathway	-6.5343	2.08822	5.70791	-5.09247
GO:0060541	respiratory system development	-6.50777	2.34458	5.82871	-5.06671
GO:0061035	regulation of cartilage development	-6.493	3.43267	6.30154	-5.0535
GO:2000379	positive regulation of reactive oxygen species metabolic process	-6.493	3.43267	6.30154	-5.0535
GO:0002027	regulation of heart rate	-6.48605	2.90142	6.07843	-5.04732
GO:2001259	positive regulation of cation channel activity	-6.47936	3.31591	6.24806	-5.04141
GO:0043300	regulation of leukocyte degranulation	-6.47455	4.02646	6.51043	-5.03737
GO:0018209	peptidyl-serine modification	-6.47099	2.30987	5.79257	-5.03458
GO:0072073	kidney epithelium development	-6.46838	2.72008	5.98825	-5.03274
GO:0086003	cardiac muscle cell contraction	-6.45135	4.22025	6.56381	-5.01647
GO:0060291	long-term synaptic potentiation	-6.44753	3.67513	6.36908	-5.01343
GO:0035107	appendage morphogenesis	-6.43886	2.61537	5.92464	-5.00628
GO:0035108	limb morphogenesis	-6.43886	2.61537	5.92464	-5.00628
GO:0032870	cellular response to hormone stimulus	-6.42461	1.80962	5.49621	-4.99279
GO:0007614	short-term memory	-6.40756	8.4405	7.57881	-4.97651
GO:0071677	positive regulation of mononuclear cell migration	-6.40356	3.51688	6.28539	-4.97326
GO:0090092	regulation of transmembrane receptor protein serine/threonine kinase signaling pathway	-6.39519	2.08412	5.63653	-4.96565
GO:0048660	regulation of smooth muscle cell proliferation	-6.37894	2.4433	5.81182	-4.95016
GO:0030500	regulation of bone mineralization	-6.37725	3.17775	6.13727	-4.94922
GO:0006821	chloride transport	-6.35901	2.92959	6.0235	-4.93175
GO:0052372	modulation by symbiont of entry into host	-6.33039	3.94593	6.40164	-4.90387
GO:0002221	pattern recognition receptor signaling pathway	-6.32442	2.99116	6.03133	-4.89941
GO:0032642	regulation of chemokine production	-6.32442	2.99116	6.03133	-4.89941
GO:0007017	microtubule-based process	-6.30583	1.60944	5.31609	-4.88157
GO:0002726	positive regulation of T cell cytokine production	-6.30124	5.35647	6.82389	-4.87773
GO:1905114	cell surface receptor signaling pathway involved in cell-cell signaling	-6.29808	1.99362	5.53869	-4.87531
GO:1902622	regulation of neutrophil migration	-6.29671	4.12647	6.44477	-4.87469
GO:0045921	positive regulation of exocytosis	-6.27695	3.14036	6.06781	-4.85567
GO:0006814	sodium ion transport	-6.26575	2.38561	5.72532	-4.84522
GO:0019226	transmission of nerve impulse	-6.25004	3.7304	6.27981	-4.83095
GO:0010469	regulation of signaling receptor activity	-6.25001	2.41506	5.73149	-4.83095
GO:0051783	regulation of nuclear division	-6.22269	2.56126	5.78664	-4.80438
GO:0050805	negative regulation of synaptic transmission	-6.19946	3.55658	6.18764	-4.78226
GO:0007088	regulation of mitotic nuclear division	-6.1991	2.75389	5.86162	-4.78226
GO:0042596	fear response	-6.18452	4.8669	6.6144	-4.76842
GO:0070252	actin-mediated cell contraction	-6.17139	3.41344	6.11792	-4.75602
GO:0061326	renal tubule development	-6.16406	3.19156	6.02696	-4.74943
GO:0007193	adenylate cyclase-inhibiting G protein-coupled receptor signaling pathway	-6.1608	3.29351	6.06557	-4.74689
GO:0072009	nephron epithelium development	-6.14377	2.93073	5.90848	-4.7306
GO:0014002	astrocyte development	-6.13351	4.51332	6.47667	-4.72107
GO:0140115	export across plasma membrane	-6.1216	3.66495	6.18388	-4.70988
GO:0046683	response to organophosphorus	-6.10052	2.67115	5.77208	-4.68953
GO:0046718	viral entry into host cell	-6.09891	2.84668	5.84832	-4.68938
GO:0110149	regulation of biomineralization	-6.09891	2.84668	5.84832	-4.68938
GO:0048172	regulation of short-term neuronal synaptic plasticity	-6.09732	6.96341	7.09368	-4.68851
GO:0090087	regulation of peptide transport	-6.08125	2.34651	5.61018	-4.67316
GO:0032663	regulation of interleukin-2 production	-6.08001	3.50013	6.09971	-4.67264
GO:0045582	positive regulation of T cell differentiation	-6.06528	2.77304	5.79823	-4.65863
GO:0001656	metanephros development	-6.06309	3.15216	5.95558	-4.65715
GO:0002702	positive regulation of production of molecular mediator of immune response	-6.04109	2.70799	5.75659	-4.63588
GO:0009636	response to toxic substance	-6.03044	2.17923	5.5004	-4.62666
GO:2000116	regulation of cysteine-type endopeptidase activity	-6.03044	2.17923	5.5004	-4.62666
GO:0071496	cellular response to external stimulus	-6.02198	1.99708	5.40077	-4.61891
GO:0060538	skeletal muscle organ development	-6.01562	2.59829	5.69373	-4.61326
GO:1903861	positive regulation of dendrite extension	-6.0144	5.55055	6.70373	-4.61276
GO:0060341	regulation of cellular localization	-6.01145	1.61498	5.17574	-4.61051
GO:0001912	positive regulation of leukocyte mediated cytotoxicity	-5.99658	3.60177	6.09008	-4.59635
GO:0045664	regulation of neuron differentiation	-5.98586	2.29696	5.53586	-4.58634
GO:0001704	formation of primary germ layer	-5.9848	2.74872	5.74402	-4.58598
GO:0031348	negative regulation of defense response	-5.97827	2.0709	5.41742	-4.58016
GO:0007416	synapse assembly	-5.96895	2.8727	5.78867	-4.57155
GO:0002887	negative regulation of myeloid leukocyte mediated immunity	-5.96484	7.73713	7.16762	-4.56814
GO:0050771	negative regulation of axonogenesis	-5.96348	3.44544	6.01355	-4.56763
GO:0031663	lipopolysaccharide-mediated signaling pathway	-5.96293	4.39134	6.33814	-4.56763
GO:0045860	positive regulation of protein kinase activity	-5.94928	1.84442	5.27967	-4.55468
GO:0021782	glial cell development	-5.93212	2.79396	5.73491	-4.53891
GO:0044409	entry into host	-5.93212	2.79396	5.73491	-4.53891
GO:0048593	camera-type eye morphogenesis	-5.88743	2.6636	5.65368	-4.49492
GO:0008361	regulation of cell size	-5.87858	2.3341	5.49706	-4.48677
GO:0010996	response to auditory stimulus	-5.87404	4.97387	6.45977	-4.48292
GO:1905818	regulation of chromosome separation	-5.85061	2.76833	5.67917	-4.46019
GO:0031100	animal organ regeneration	-5.84975	3.39243	5.92908	-4.46008
GO:0033273	response to vitamin	-5.84912	3.16519	5.84142	-4.46008
GO:0002791	regulation of peptide secretion	-5.81883	2.32114	5.45891	-4.43048
GO:0085029	extracellular matrix assembly	-5.8121	4.57194	6.30408	-4.42444
GO:0045089	positive regulation of innate immune response	-5.80498	2.49845	5.53457	-4.41801
GO:0021700	developmental maturation	-5.80262	2.09741	5.33939	-4.41681
GO:0050673	epithelial cell proliferation	-5.80241	2.9659	5.73527	-4.41681
GO:0045778	positive regulation of ossification	-5.79522	3.65364	5.9931	-4.41031
GO:0010720	positive regulation of cell development	-5.79346	1.9929	5.28021	-4.40923
GO:0051260	protein homooligomerization	-5.78553	2.2841	5.42321	-4.40198
GO:0098703	calcium ion import across plasma membrane	-5.78346	5.31927	6.49999	-4.40059
GO:0021953	central nervous system neuron differentiation	-5.77689	2.37707	5.46298	-4.3947
GO:0097623	potassium ion export across plasma membrane	-5.77306	6.5282	6.79176	-4.39155
GO:0055001	muscle cell development	-5.76025	2.40873	5.46884	-4.37942
GO:0032755	positive regulation of interleukin-6 production	-5.7534	2.87151	5.66892	-4.37324
GO:0030324	lung development	-5.73612	2.33448	5.42081	-4.35732
GO:0032675	regulation of interleukin-6 production	-5.73612	2.33448	5.42081	-4.35732
GO:0086001	cardiac muscle cell action potential	-5.72715	3.78961	6.00092	-4.34902
GO:0070167	regulation of biomineral tissue development	-5.71707	2.78983	5.61437	-4.33962
GO:0002429	immune response-activating cell surface receptor signaling pathway	-5.7007	2.06124	5.26694	-4.32458
GO:0002757	immune response-activating signal transduction	-5.7007	2.06124	5.26694	-4.32458
GO:0050829	defense response to Gram-negative bacterium	-5.67825	3.00383	5.68074	-4.3035
GO:2000117	negative regulation of cysteine-type endopeptidase activity	-5.67825	3.00383	5.68074	-4.3035
GO:0002825	regulation of T-helper 1 type immune response	-5.67761	4.80235	6.29048	-4.3035
GO:0043277	apoptotic cell clearance	-5.67427	3.95648	6.02618	-4.30083
GO:0001890	placenta development	-5.6709	2.46422	5.44577	-4.29876
GO:1904645	response to amyloid-beta	-5.67087	3.58721	5.89702	-4.29876
GO:1902850	microtubule cytoskeleton organization involved in mitosis	-5.66471	2.59967	5.50314	-4.29326
GO:0051384	response to glucocorticoid	-5.66383	2.50482	5.46033	-4.29304
GO:0051259	protein complex oligomerization	-5.66301	2.09283	5.26299	-4.29288
GO:0032874	positive regulation of stress-activated MAPK cascade	-5.66152	2.54973	5.47922	-4.29272
GO:0070555	response to interleukin-1	-5.66152	2.54973	5.47922	-4.29272
GO:0021543	pallium development	-5.65403	2.34877	5.38304	-4.28588
GO:0014068	positive regulation of phosphatidylinositol 3-kinase signaling	-5.65182	3.08506	5.69801	-4.28433
GO:0002691	regulation of cellular extravasation	-5.64197	4.16614	6.07529	-4.27513
GO:0099601	regulation of neurotransmitter receptor activity	-5.64074	3.42463	5.82067	-4.27456
GO:0009314	response to radiation	-5.62446	1.78754	5.08034	-4.25893
GO:0042692	muscle cell differentiation	-5.60659	2.04545	5.20871	-4.24172
GO:0045471	response to ethanol	-5.59936	2.63322	5.48151	-4.23515
GO:0014074	response to purine-containing compound	-5.59607	2.48693	5.41487	-4.23286
GO:1903307	positive regulation of regulated secretory pathway	-5.59577	3.71382	5.89725	-4.23286
GO:0015698	inorganic anion transport	-5.59357	2.33487	5.34349	-4.23131
GO:0050769	positive regulation of neurogenesis	-5.59244	2.14339	5.25046	-4.23083
GO:0051588	regulation of neurotransmitter transport	-5.58428	2.8135	5.54973	-4.2239
GO:0021681	cerebellar granular layer development	-5.58422	7.14196	6.80136	-4.2239
GO:0032753	positive regulation of interleukin-4 production	-5.56694	5.1065	6.30733	-4.20855
GO:1903306	negative regulation of regulated secretory pathway	-5.56694	5.1065	6.30733	-4.20855
GO:1903539	protein localization to postsynaptic membrane	-5.56694	5.1065	6.30733	-4.20855
GO:0048736	appendage development	-5.5586	2.29491	5.3055	-4.2015
GO:0060173	limb development	-5.5586	2.29491	5.3055	-4.2015
GO:0002275	myeloid cell activation involved in immune response	-5.54996	3.52316	5.80316	-4.19414
GO:0042116	macrophage activation	-5.54996	3.52316	5.80316	-4.19414
GO:0007229	integrin-mediated signaling pathway	-5.53757	2.87022	5.54662	-4.18239
GO:0042113	B cell activation	-5.53375	2.32114	5.30422	-4.17921
GO:0090100	positive regulation of transmembrane receptor protein serine/threonine kinase signaling pathway	-5.52552	2.61128	5.43062	-4.17162
GO:0046635	positive regulation of alpha-beta T cell activation	-5.52437	3.24277	5.68527	-4.1711
GO:0070304	positive regulation of stress-activated protein kinase signaling cascade	-5.52267	2.51168	5.38519	-4.17003
GO:0030323	respiratory tube development	-5.50063	2.28202	5.26758	-4.14863
GO:0001823	mesonephros development	-5.49654	2.93477	5.54931	-4.14517
GO:0019228	neuronal action potential	-5.49126	4.64228	6.12876	-4.14125
GO:0035249	synaptic transmission, glutamatergic	-5.49126	4.64228	6.12876	-4.14125
GO:0006953	acute-phase response	-5.49072	4.06199	5.95039	-4.14125
GO:0098976	excitatory chemical synaptic transmission	-5.47846	8.12398	6.9186	-4.12961
GO:0035633	maintenance of blood-brain barrier	-5.47257	4.31068	6.01765	-4.12436
GO:0015849	organic acid transport	-5.46806	2.0222	5.12235	-4.12047
GO:0021675	nerve development	-5.46233	3.00888	5.55909	-4.11537
GO:0040013	negative regulation of locomotion	-5.45694	1.79412	4.9958	-4.11061
GO:0002064	epithelial cell development	-5.44325	2.26927	5.22991	-4.09754
GO:0045685	regulation of glial cell differentiation	-5.43644	3.09485	5.57759	-4.09136
GO:0043627	response to estrogen	-5.42087	3.19577	5.60701	-4.07704
GO:0046637	regulation of alpha-beta T cell differentiation	-5.42087	3.19577	5.60701	-4.07704
GO:1902903	regulation of supramolecular fiber organization	-5.416	1.82767	4.99228	-4.07278
GO:0016358	dendrite development	-5.39931	2.6865	5.39138	-4.05672
GO:0072659	protein localization to plasma membrane	-5.3948	2.2021	5.17118	-4.05283
GO:0051301	cell division	-5.39125	1.7074	4.91268	-4.04989
GO:0042471	ear morphogenesis	-5.38093	2.56847	5.33039	-4.04019
GO:0048771	tissue remodeling	-5.36862	2.8098	5.425	-4.0285
GO:0042832	defense response to protozoan	-5.36333	4.9101	6.1247	-4.02629
GO:0062237	protein localization to postsynapse	-5.36333	4.9101	6.1247	-4.02629
GO:0070269	pyroptosis	-5.36333	4.9101	6.1247	-4.02629
GO:0086009	membrane repolarization	-5.36333	4.9101	6.1247	-4.02629
GO:1903859	regulation of dendrite extension	-5.36333	4.9101	6.1247	-4.02629
GO:0032733	positive regulation of interleukin-10 production	-5.34512	3.96292	5.82948	-4.00953
GO:0043370	regulation of CD4-positive, alpha-beta T cell differentiation	-5.34474	3.57098	5.69768	-4.00953
GO:0048708	astrocyte differentiation	-5.34474	3.57098	5.69768	-4.00953
GO:0046879	hormone secretion	-5.34027	3.05413	5.5056	-4.00628
GO:0072080	nephron tubule development	-5.34027	3.05413	5.5056	-4.00628
GO:0051345	positive regulation of hydrolase activity	-5.33761	1.6522	4.85284	-4.00422
GO:0001959	regulation of cytokine-mediated signaling pathway	-5.33184	2.30715	5.18563	-3.99907
GO:0043588	skin development	-5.33052	2.01643	5.04455	-3.99835
GO:0002580	regulation of antigen processing and presentation of peptide or polysaccharide antigen via MHC class II	-5.32488	11.6057	7.28255	-3.99332
GO:1903047	mitotic cell cycle process	-5.32388	1.69344	4.869	-3.99292
GO:1903035	negative regulation of response to wounding	-5.32146	2.86882	5.4216	-3.9911
GO:0032722	positive regulation of chemokine production	-5.31971	3.15012	5.53017	-3.98996
GO:0002224	toll-like receptor signaling pathway	-5.31789	3.40167	5.6217	-3.98873
GO:0051983	regulation of chromosome segregation	-5.31303	2.49969	5.26178	-3.98448
GO:0030888	regulation of B cell proliferation	-5.31113	3.2641	5.56762	-3.98318
GO:0043123	positive regulation of I-kappaB kinase/NF-kappaB signaling	-5.30701	2.21061	5.1265	-3.97966
GO:0009308	amine metabolic process	-5.28631	2.78053	5.36537	-3.96015
GO:0010965	regulation of mitotic sister chromatid separation	-5.28631	2.78053	5.36537	-3.96015
GO:0019722	calcium-mediated signaling	-5.26952	2.40118	5.19333	-3.94396
GO:0051932	synaptic transmission, GABAergic	-5.26475	5.27531	6.15972	-3.94039
GO:0086011	membrane repolarization during action potential	-5.26475	5.27531	6.15972	-3.94039
GO:0008217	regulation of blood pressure	-5.25289	2.19897	5.09073	-3.92912
GO:0050953	sensory perception of light stimulus	-5.25101	2.10058	5.04237	-3.92783
GO:0043154	negative regulation of cysteine-type endopeptidase activity involved in apoptotic process	-5.24609	3.01446	5.43479	-3.92351
GO:0002285	lymphocyte activation involved in immune response	-5.24031	2.52704	5.23214	-3.91832
GO:0090257	regulation of muscle system process	-5.23846	2.01838	4.99483	-3.91705
GO:0002483	antigen processing and presentation of endogenous peptide antigen	-5.21409	5.80284	6.25875	-3.89386
GO:0010755	regulation of plasminogen activation	-5.21409	5.80284	6.25875	-3.89386
GO:0003170	heart valve development	-5.20658	3.21388	5.48659	-3.88858
GO:0002886	regulation of myeloid leukocyte mediated immunity	-5.20645	3.34401	5.53393	-3.88858
GO:0030072	peptide hormone secretion	-5.20645	3.34401	5.53393	-3.88858
GO:0060079	excitatory postsynaptic potential	-5.20645	3.34401	5.53393	-3.88858
GO:0045058	T cell selection	-5.20483	3.86856	5.71235	-3.88813
GO:0086091	regulation of heart rate by cardiac conduction	-5.20483	3.86856	5.71235	-3.88813
GO:0060993	kidney morphogenesis	-5.19176	2.90142	5.35854	-3.87564
GO:0001649	osteoblast differentiation	-5.17879	2.46181	5.16837	-3.86326
GO:0048640	negative regulation of developmental growth	-5.17359	2.61389	5.2307	-3.85864
GO:0001562	response to protozoan	-5.17133	4.72824	5.95119	-3.85812
GO:0035640	exploration behavior	-5.17133	4.72824	5.95119	-3.85812
GO:0042119	neutrophil activation	-5.17133	4.72824	5.95119	-3.85812
GO:0043523	regulation of neuron apoptotic process	-5.1701	2.13051	5.01161	-3.85747
GO:0050796	regulation of insulin secretion	-5.14436	2.36851	5.10727	-3.83289
GO:2000377	regulation of reactive oxygen species metabolic process	-5.14436	2.36851	5.10727	-3.83289
GO:0046890	regulation of lipid biosynthetic process	-5.13219	2.22934	5.03685	-3.82187
GO:0090276	regulation of peptide hormone secretion	-5.13219	2.22934	5.03685	-3.82187
GO:0030100	regulation of endocytosis	-5.11963	2.12027	4.97827	-3.80989
GO:0009914	hormone transport	-5.10501	2.86729	5.29366	-3.79594
GO:1902476	chloride transmembrane transport	-5.10454	3.16519	5.40712	-3.79594
GO:0034109	homotypic cell-cell adhesion	-5.09793	3.28828	5.44803	-3.78991
GO:0060759	regulation of response to cytokine stimulus	-5.07718	2.21682	4.99968	-3.76973
GO:0002604	regulation of dendritic cell antigen processing and presentation	-5.07294	7.38544	6.50413	-3.76848
GO:0033632	regulation of cell-cell adhesion mediated by integrin	-5.07294	7.38544	6.50413	-3.76848
GO:0048251	elastic fiber assembly	-5.07294	7.38544	6.50413	-3.76848
GO:0070486	leukocyte aggregation	-5.07294	7.38544	6.50413	-3.76848
GO:0099150	regulation of postsynaptic specialization assembly	-5.07294	7.38544	6.50413	-3.76848
GO:0001701	in utero embryonic development	-5.07194	1.7925	4.78652	-3.76848
GO:0050678	regulation of epithelial cell proliferation	-5.07194	1.7925	4.78652	-3.76848
GO:0046596	regulation of viral entry into host cell	-5.06955	3.7786	5.59877	-3.76722
GO:0099072	regulation of postsynaptic membrane neurotransmitter receptor levels	-5.06955	3.7786	5.59877	-3.76722
GO:0006979	response to oxidative stress	-5.06804	1.8124	4.79488	-3.76628
GO:0099637	neurotransmitter receptor transport	-5.05195	5.04595	5.96037	-3.75131
GO:1900120	regulation of receptor binding	-5.05195	5.04595	5.96037	-3.75131
GO:0021510	spinal cord development	-5.04765	2.69627	5.19098	-3.74757
GO:0000302	response to reactive oxygen species	-5.04521	2.23969	4.99194	-3.7457
GO:0009991	response to extracellular stimulus	-5.03676	1.69603	4.7151	-3.73781
GO:0046928	regulation of neurotransmitter secretion	-5.01991	2.83395	5.22972	-3.72152
GO:0050819	negative regulation of coagulation	-5.01814	3.55276	5.49142	-3.72143
GO:0050885	neuromuscular process controlling balance	-5.01814	3.55276	5.49142	-3.72143
GO:0090102	cochlea development	-5.01814	3.55276	5.49142	-3.72143
GO:0051924	regulation of calcium ion transport	-5.01523	1.97926	4.85061	-3.71949
GO:0035136	forelimb morphogenesis	-5.01508	3.97037	5.62599	-3.71949
GO:0098814	spontaneous synaptic transmission	-5.0096	8.70427	6.69202	-3.71456
GO:0061333	renal tubule morphogenesis	-5.0049	3.11795	5.32915	-3.71042
GO:0045598	regulation of fat cell differentiation	-5.00135	2.37018	5.02536	-3.70743
GO:0051098	regulation of binding	-4.99604	1.80252	4.7497	-3.70267
GO:0002790	peptide secretion	-4.9922	3.23437	5.36393	-3.69938
GO:0002474	antigen processing and presentation of peptide antigen via MHC class I	-4.98984	4.55938	5.78599	-3.69758
GO:0002228	natural killer cell mediated immunity	-4.98461	4.22025	5.68339	-3.69344
GO:0032673	regulation of interleukin-4 production	-4.98461	4.22025	5.68339	-3.69344
GO:0062197	cellular response to chemical stress	-4.97806	1.95601	4.81806	-3.68744
GO:2001185	regulation of CD8-positive, alpha-beta T cell activation	-4.96999	5.49743	6.02145	-3.67993
GO:0001894	tissue homeostasis	-4.96213	2.02482	4.84286	-3.67262
GO:0021761	limbic system development	-4.9606	2.60314	5.10104	-3.67164
GO:0007492	endoderm development	-4.93696	2.97984	5.23603	-3.64909
GO:0032732	positive regulation of interleukin-1 production	-4.93696	2.97984	5.23603	-3.64909
GO:0043281	regulation of cysteine-type endopeptidase activity involved in apoptotic process	-4.92922	2.10495	4.86244	-3.6419
GO:0007052	mitotic spindle organization	-4.9106	2.71622	5.11727	-3.62382
GO:0051302	regulation of cell division	-4.90024	2.1492	4.86647	-3.61401
GO:0032757	positive regulation of interleukin-8 production	-4.88915	3.1822	5.28155	-3.60351
GO:0051146	striated muscle cell differentiation	-4.88849	2.12084	4.84641	-3.60351
GO:0061387	regulation of extent of cell growth	-4.88811	2.57904	5.04786	-3.60351
GO:0110151	positive regulation of biomineralization	-4.88481	3.31591	5.3265	-3.60075
GO:0007584	response to nutrient	-4.87901	2.33726	4.93921	-3.59549
GO:0032570	response to progesterone	-4.87459	3.86856	5.50428	-3.59216
GO:0045823	positive regulation of heart contraction	-4.87459	3.86856	5.50428	-3.59216
GO:0001773	myeloid dendritic cell activation	-4.85281	4.8357	5.77227	-3.57199
GO:0006213	pyrimidine nucleoside metabolic process	-4.85281	4.8357	5.77227	-3.57199
GO:0045730	respiratory burst	-4.85281	4.8357	5.77227	-3.57199
GO:0090322	regulation of superoxide metabolic process	-4.83096	4.09613	5.54659	-3.55068
GO:0030010	establishment of cell polarity	-4.82779	2.45323	4.95904	-3.54805
GO:1902532	negative regulation of intracellular signal transduction	-4.82116	1.62776	4.55811	-3.54259
GO:0022612	gland morphogenesis	-4.82072	2.61697	5.02296	-3.54259
GO:0071347	cellular response to interleukin-1	-4.82072	2.61697	5.02296	-3.54259
GO:0030501	positive regulation of bone mineralization	-4.81289	3.61066	5.3815	-3.53547
GO:0061337	cardiac conduction	-4.81253	3.02757	5.17751	-3.53547
GO:0018105	peptidyl-serine phosphorylation	-4.81051	2.15625	4.81748	-3.53398
GO:0043254	regulation of protein-containing complex assembly	-4.80938	1.73943	4.61172	-3.53338
GO:0001657	ureteric bud development	-4.80316	2.83066	5.09715	-3.52769
GO:0043122	regulation of I-kappaB kinase/NF-kappaB signaling	-4.7927	1.95704	4.71264	-3.51845
GO:0030307	positive regulation of cell growth	-4.79232	2.21061	4.83162	-3.51845
GO:0048762	mesenchymal cell differentiation	-4.79232	2.21061	4.83162	-3.51845
GO:0042445	hormone metabolic process	-4.78882	2.09952	4.77848	-3.51586
GO:0099565	chemical synaptic transmission, postsynaptic	-4.78868	3.13169	5.20082	-3.51586
GO:2001236	regulation of extrinsic apoptotic signaling pathway	-4.78645	2.27563	4.8573	-3.51416
GO:0001706	endoderm formation	-4.78376	3.41344	5.29678	-3.51252
GO:0071622	regulation of granulocyte chemotaxis	-4.78376	3.41344	5.29678	-3.51252
GO:0044839	cell cycle G2/M phase transition	-4.77772	3.25774	5.23895	-3.50754
GO:0060042	retina morphogenesis in camera-type eye	-4.77772	3.25774	5.23895	-3.50754
GO:0043271	negative regulation of ion transport	-4.75975	2.23464	4.82321	-3.49052
GO:0018108	peptidyl-tyrosine phosphorylation	-4.75965	2.30524	4.85448	-3.49052
GO:0008344	adult locomotory behavior	-4.75775	2.90142	5.09631	-3.48914
GO:0048661	positive regulation of smooth muscle cell proliferation	-4.7562	2.65964	5.00108	-3.48811
GO:0014066	regulation of phosphatidylinositol 3-kinase signaling	-4.74648	2.53215	4.94326	-3.47898
GO:0002643	regulation of tolerance induction	-4.74498	5.22256	5.8004	-3.47898
GO:0086013	membrane repolarization during cardiac muscle cell action potential	-4.74498	5.22256	5.8004	-3.47898
GO:0099622	cardiac muscle cell membrane repolarization	-4.74498	5.22256	5.8004	-3.47898
GO:0001914	regulation of T cell mediated cytotoxicity	-4.73948	3.77185	5.38655	-3.47503
GO:0051954	positive regulation of amine transport	-4.73948	3.77185	5.38655	-3.47503
GO:1903524	positive regulation of blood circulation	-4.73948	3.77185	5.38655	-3.47503
GO:0098656	anion transmembrane transport	-4.73372	2.00098	4.69967	-3.4698
GO:0015833	peptide transport	-4.7198	2.79655	5.03268	-3.45742
GO:0072163	mesonephric epithelium development	-4.7198	2.79655	5.03268	-3.45742
GO:0072164	mesonephric tubule development	-4.7198	2.79655	5.03268	-3.45742
GO:0044070	regulation of anion transport	-4.69508	2.70799	4.98286	-3.43322
GO:1900744	regulation of p38MAPK cascade	-4.69101	3.53217	5.27747	-3.42966
GO:0009074	aromatic amino acid family catabolic process	-4.68706	5.80284	5.90061	-3.42674
GO:0046135	pyrimidine nucleoside catabolic process	-4.68706	5.80284	5.90061	-3.42674
GO:0007601	visual perception	-4.68558	2.03233	4.68639	-3.42577
GO:0007616	long-term memory	-4.68401	3.97909	5.41494	-3.42574
GO:0035137	hindlimb morphogenesis	-4.68401	3.97909	5.41494	-3.42574
GO:1901658	glycosyl compound catabolic process	-4.68401	3.97909	5.41494	-3.42574
GO:0007219	Notch signaling pathway	-4.6773	2.50934	4.89183	-3.41954
GO:0031503	protein-containing complex localization	-4.67555	2.32114	4.8111	-3.4183
GO:0046632	alpha-beta T cell differentiation	-4.67353	3.20157	5.15332	-3.4173
GO:0060135	maternal process involved in female pregnancy	-4.67353	3.20157	5.15332	-3.4173
GO:0032330	regulation of chondrocyte differentiation	-4.67183	3.34779	5.20307	-3.41661
GO:0051480	regulation of cytosolic calcium ion concentration	-4.67183	3.34779	5.20307	-3.41661
GO:0009164	nucleoside catabolic process	-4.66588	4.64228	5.5943	-3.41168
GO:0019883	antigen processing and presentation of endogenous antigen	-4.66588	4.64228	5.5943	-3.41168
GO:0086010	membrane depolarization during action potential	-4.65472	4.25542	5.47781	-3.40102
GO:0048754	branching morphogenesis of an epithelial tube	-4.65308	2.35604	4.81261	-3.39989
GO:0051897	positive regulation of protein kinase B signaling	-4.61926	2.43817	4.82686	-3.36689
GO:0002028	regulation of sodium ion transport	-4.61757	2.67824	4.92326	-3.36689
GO:0006576	cellular biogenic amine metabolic process	-4.61757	2.67824	4.92326	-3.36689
GO:0030071	regulation of mitotic metaphase/anaphase transition	-4.61757	2.67824	4.92326	-3.36689
GO:0044106	cellular amine metabolic process	-4.61757	2.67824	4.92326	-3.36689
GO:1905314	semi-lunar valve development	-4.60941	3.67985	5.27256	-3.35924
GO:0030048	actin filament-based movement	-4.60707	2.60536	4.88781	-3.35767
GO:0051896	regulation of protein kinase B signaling	-4.60681	2.11013	4.6759	-3.35767
GO:0007548	sex differentiation	-4.60634	1.89223	4.57245	-3.35767
GO:0033045	regulation of sister chromatid segregation	-4.60475	2.5422	4.86088	-3.35658
GO:0042593	glucose homeostasis	-4.59515	2.05815	4.64498	-3.34844
GO:0030858	positive regulation of epithelial cell differentiation	-4.59512	3.03533	5.0441	-3.34844
GO:1905330	regulation of morphogenesis of an epithelium	-4.59512	3.03533	5.0441	-3.34844
GO:0018212	peptidyl-tyrosine modification	-4.58603	2.25883	4.72994	-3.34032
GO:0045446	endothelial cell differentiation	-4.58601	2.82703	4.96109	-3.34032
GO:0010876	lipid localization	-4.58158	1.77537	4.49962	-3.3364
GO:0002583	regulation of antigen processing and presentation of peptide antigen	-4.57903	9.67141	6.52276	-3.3353
GO:0061669	spontaneous neurotransmitter secretion	-4.57903	9.67141	6.52276	-3.3353
GO:1905475	regulation of protein localization to membrane	-4.579	2.1592	4.68151	-3.3353
GO:0050708	regulation of protein secretion	-4.57292	1.93428	4.57321	-3.32971
GO:0031340	positive regulation of vesicle fusion	-4.56561	7.73713	6.20703	-3.3229
GO:2000106	regulation of leukocyte apoptotic process	-4.5579	2.73075	4.90658	-3.31568
GO:0033500	carbohydrate homeostasis	-4.54787	2.04806	4.61209	-3.30615
GO:0018149	peptide cross-linking	-4.54329	3.86856	5.28808	-3.30254
GO:0034113	heterotypic cell-cell adhesion	-4.54329	3.86856	5.28808	-3.30254
GO:0002832	negative regulation of response to biotic stimulus	-4.54209	2.46492	4.79062	-3.30183
GO:1901606	alpha-amino acid catabolic process	-4.54146	2.64912	4.86444	-3.30169
GO:0002062	chondrocyte differentiation	-4.54009	2.90142	4.96006	-3.30081
GO:0006937	regulation of muscle contraction	-4.52711	2.14672	4.64462	-3.28832
GO:0097190	apoptotic signaling pathway	-4.51359	1.8913	4.51729	-3.27529
GO:0031345	negative regulation of cell projection organization	-4.50803	2.0878	4.60644	-3.27022
GO:0021766	hippocampus development	-4.50279	2.79124	4.89508	-3.26549
GO:0031623	receptor internalization	-4.50184	2.98934	4.96799	-3.26549
GO:0048709	oligodendrocyte differentiation	-4.50184	2.98934	4.96799	-3.26549
GO:0036230	granulocyte activation	-4.49953	4.11815	5.33364	-3.26415
GO:0042267	natural killer cell mediated cytotoxicity	-4.49953	4.11815	5.33364	-3.26415
GO:0032740	positive regulation of interleukin-17 production	-4.48992	4.46373	5.42551	-3.2555
GO:0060384	innervation	-4.48992	4.46373	5.42551	-3.2555
GO:0032689	negative regulation of interferon-gamma production	-4.4841	3.59224	5.16208	-3.25113
GO:0045123	cellular extravasation	-4.4841	3.59224	5.16208	-3.25113
GO:2000249	regulation of actin cytoskeleton reorganization	-4.4841	3.59224	5.16208	-3.25113
GO:0030099	myeloid cell differentiation	-4.47148	1.95054	4.52063	-3.239
GO:0014013	regulation of gliogenesis	-4.46298	2.55325	4.77733	-3.23098
GO:0043113	receptor clustering	-4.45907	3.38499	5.07781	-3.22755
GO:0007158	neuron cell-cell adhesion	-4.44506	5.4615	5.65003	-3.21498
GO:1903818	positive regulation of voltage-gated potassium channel activity	-4.44506	5.4615	5.65003	-3.21498
GO:1905517	macrophage migration	-4.44506	5.4615	5.65003	-3.21498
GO:0007519	skeletal muscle tissue development	-4.42765	2.37821	4.68381	-3.19852
GO:0010811	positive regulation of cell-substrate adhesion	-4.42765	2.37821	4.68381	-3.19852
GO:1900452	regulation of long-term synaptic depression	-4.42444	6.24922	5.81277	-3.19722
GO:1904889	regulation of excitatory synapse assembly	-4.42444	6.24922	5.81277	-3.19722
GO:1905874	regulation of postsynaptic density organization	-4.42444	6.24922	5.81277	-3.19722
GO:2001198	regulation of dendritic cell differentiation	-4.42444	6.24922	5.81277	-3.19722
GO:0009743	response to carbohydrate	-4.41654	2.09283	4.55325	-3.1898
GO:0008277	regulation of G protein-coupled receptor signaling pathway	-4.41399	2.28725	4.63697	-3.1882
GO:0010977	negative regulation of neuron projection development	-4.41399	2.28725	4.63697	-3.1882
GO:0072028	nephron morphogenesis	-4.4108	2.94473	4.8933	-3.18548
GO:1902099	regulation of metaphase/anaphase transition of cell cycle	-4.39331	2.59276	4.74914	-3.16846
GO:0046942	carboxylic acid transport	-4.37849	1.95096	4.46481	-3.15411
GO:0060395	SMAD protein signal transduction	-4.37721	3.04411	4.90719	-3.15331
GO:0031334	positive regulation of protein-containing complex assembly	-4.36357	2.05517	4.50384	-3.14031
GO:2001222	regulation of neuron migration	-4.36327	3.5087	5.05493	-3.14031
GO:0002707	negative regulation of lymphocyte mediated immunity	-4.3552	3.16519	4.9351	-3.13318
GO:0070169	positive regulation of biomineral tissue development	-4.3552	3.16519	4.9351	-3.13318
GO:0008038	neuron recognition	-4.34862	3.31591	4.98191	-3.12754
GO:0048247	lymphocyte chemotaxis	-4.34862	3.31591	4.98191	-3.12754
GO:0007369	gastrulation	-4.34703	2.16255	4.5416	-3.12642
GO:0099558	maintenance of synapse structure	-4.34261	4.74778	5.39967	-3.12247
GO:0045137	development of primary sexual characteristics	-4.32831	1.96007	4.43856	-3.10863
GO:2000514	regulation of CD4-positive, alpha-beta T cell activation	-4.3219	2.90142	4.81999	-3.10269
GO:0000278	mitotic cell cycle	-4.31151	1.55382	4.22536	-3.09277
GO:0006909	phagocytosis	-4.29394	1.93428	4.40553	-3.07567
GO:0043030	regulation of macrophage activation	-4.2835	2.99502	4.8285	-3.06616
GO:0048663	neuron fate commitment	-4.2835	2.99502	4.8285	-3.06616
GO:0002701	negative regulation of production of molecular mediator of immune response	-4.27887	3.66495	5.04752	-3.062
GO:0009063	cellular amino acid catabolic process	-4.26724	2.42664	4.60286	-3.05083
GO:0042509	regulation of tyrosine phosphorylation of STAT protein	-4.26317	2.68912	4.70308	-3.04768
GO:1901657	glycosyl compound metabolic process	-4.26317	2.68912	4.70308	-3.04768
GO:0002586	regulation of antigen processing and presentation of peptide antigen via MHC class II	-4.2596	11.6057	6.5136	-3.04688
GO:0002605	negative regulation of dendritic cell antigen processing and presentation	-4.2596	11.6057	6.5136	-3.04688
GO:0002835	negative regulation of response to tumor cell	-4.2596	11.6057	6.5136	-3.04688
GO:0002838	negative regulation of immune response to tumor cell	-4.2596	11.6057	6.5136	-3.04688
GO:0034124	regulation of MyD88-dependent toll-like receptor signaling pathway	-4.2596	11.6057	6.5136	-3.04688
GO:0046958	nonassociative learning	-4.2596	11.6057	6.5136	-3.04688
GO:0009116	nucleoside metabolic process	-4.25559	3.10867	4.84985	-3.04379
GO:1903053	regulation of extracellular matrix organization	-4.25559	3.10867	4.84985	-3.04379
GO:0043434	response to peptide hormone	-4.25422	1.73757	4.28639	-3.04288
GO:0018958	phenol-containing compound metabolic process	-4.25226	2.60802	4.66499	-3.04138
GO:0002715	regulation of natural killer cell mediated immunity	-4.24161	3.24959	4.88846	-3.0321
GO:0021695	cerebellar cortex development	-4.24161	3.24959	4.88846	-3.0321
GO:0046638	positive regulation of alpha-beta T cell differentiation	-4.24161	3.24959	4.88846	-3.0321
GO:1901016	regulation of potassium ion transmembrane transporter activity	-4.23508	2.85937	4.748	-3.02603
GO:0014706	striated muscle tissue development	-4.22726	2.07476	4.42846	-3.01866
GO:0002407	dendritic cell chemotaxis	-4.22395	5.15808	5.41854	-3.01626
GO:0060263	regulation of respiratory burst	-4.22395	5.15808	5.41854	-3.01626
GO:0002269	leukocyte activation involved in inflammatory response	-4.21072	3.86856	5.0627	-3.00348
GO:0006970	response to osmotic stress	-4.20408	2.74872	4.68702	-2.9973
GO:0032651	regulation of interleukin-1 beta production	-4.2029	2.40478	4.55296	-2.99681
GO:0007346	regulation of mitotic cell cycle	-4.20268	1.59382	4.18188	-2.99681
GO:0060536	cartilage morphogenesis	-4.20075	6.96341	5.79149	-2.99668
GO:0099151	regulation of postsynaptic density assembly	-4.20075	6.96341	5.79149	-2.99668
GO:0099566	regulation of postsynaptic cytosolic calcium ion concentration	-4.20075	6.96341	5.79149	-2.99668
GO:2000659	regulation of interleukin-1-mediated signaling pathway	-4.20075	6.96341	5.79149	-2.99668
GO:0032731	positive regulation of interleukin-1 beta production	-4.19217	2.94748	4.75138	-2.98991
GO:0071384	cellular response to corticosteroid stimulus	-4.19217	2.94748	4.75138	-2.98991
GO:0072078	nephron tubule morphogenesis	-4.19217	2.94748	4.75138	-2.98991
GO:0090303	positive regulation of wound healing	-4.19217	2.94748	4.75138	-2.98991
GO:0071346	cellular response to interferon-gamma	-4.189	2.45505	4.56422	-2.98719
GO:1903351	cellular response to dopamine	-4.18648	2.65672	4.64099	-2.98511
GO:0043279	response to alkaloid	-4.18077	2.51257	4.58167	-2.98075
GO:0060840	artery development	-4.18077	2.51257	4.58167	-2.98075
GO:2001237	negative regulation of extrinsic apoptotic signaling pathway	-4.18077	2.51257	4.58167	-2.98075
GO:0007264	small GTPase mediated signal transduction	-4.17108	1.86045	4.2953	-2.9715
GO:0002456	T cell mediated immunity	-4.1668	4.14489	5.11221	-2.9699
GO:0030194	positive regulation of blood coagulation	-4.1668	4.14489	5.11221	-2.9699
GO:0044319	wound healing, spreading of cells	-4.1668	4.14489	5.11221	-2.9699
GO:0071711	basement membrane organization	-4.1668	4.14489	5.11221	-2.9699
GO:0090505	epiboly involved in wound healing	-4.1668	4.14489	5.11221	-2.9699
GO:1900048	positive regulation of hemostasis	-4.1668	4.14489	5.11221	-2.9699
GO:0007274	neuromuscular synaptic transmission	-4.16154	4.54136	5.21702	-2.96552
GO:0046697	decidualization	-4.16154	4.54136	5.21702	-2.96552
GO:0070228	regulation of lymphocyte apoptotic process	-4.15875	3.05413	4.76649	-2.96317
GO:0007512	adult heart development	-4.15709	5.80284	5.51933	-2.96284
GO:0046131	pyrimidine ribonucleoside metabolic process	-4.15709	5.80284	5.51933	-2.96284
GO:0046133	pyrimidine ribonucleoside catabolic process	-4.15709	5.80284	5.51933	-2.96284
GO:0031667	response to nutrient levels	-4.15562	1.63937	4.17708	-2.96181
GO:0009595	detection of biotic stimulus	-4.15447	3.57098	4.93327	-2.96154
GO:0030073	insulin secretion	-4.15447	3.57098	4.93327	-2.96154
GO:1901653	cellular response to peptide	-4.15265	1.78842	4.24946	-2.96016
GO:0030195	negative regulation of blood coagulation	-4.13409	3.35275	4.84987	-2.94203
GO:0043393	regulation of protein binding	-4.13228	2.00301	4.33694	-2.94105
GO:0046328	regulation of JNK cascade	-4.13223	2.20672	4.42584	-2.94105
GO:0007178	transmembrane receptor protein serine/threonine kinase signaling pathway	-4.13065	2.02639	4.3464	-2.9399
GO:0070373	negative regulation of ERK1 and ERK2 cascade	-4.12455	2.71302	4.62152	-2.93425
GO:1903350	response to dopamine	-4.11131	2.6251	4.5798	-2.92144
GO:0015711	organic anion transport	-4.10445	1.76849	4.21009	-2.91502
GO:0052126	movement in host environment	-4.09905	2.23517	4.41662	-2.91005
GO:0030178	negative regulation of Wnt signaling pathway	-4.08688	2.06768	4.33705	-2.89832
GO:0035025	positive regulation of Rho protein signal transduction	-4.07603	3.75478	4.93508	-2.88921
GO:0045589	regulation of regulatory T cell differentiation	-4.07603	3.75478	4.93508	-2.88921
GO:0099174	regulation of presynapse organization	-4.07603	3.75478	4.93508	-2.88921
GO:1905606	regulation of presynapse assembly	-4.07603	3.75478	4.93508	-2.88921
GO:0031346	positive regulation of cell projection organization	-4.07403	1.73067	4.17285	-2.88764
GO:0061844	antimicrobial humoral immune response mediated by antimicrobial peptide	-4.06741	2.77883	4.60784	-2.88339
GO:0021684	cerebellar granular layer formation	-4.06719	8.28978	5.92294	-2.88339
GO:0021707	cerebellar granule cell differentiation	-4.06719	8.28978	5.92294	-2.88339
GO:0030952	establishment or maintenance of cytoskeleton polarity	-4.06719	8.28978	5.92294	-2.88339
GO:0070669	response to interleukin-2	-4.06719	8.28978	5.92294	-2.88339
GO:0071420	cellular response to histamine	-4.06719	8.28978	5.92294	-2.88339
GO:0051271	negative regulation of cellular component movement	-4.04631	1.67938	4.13038	-2.86295
GO:0042476	odontogenesis	-4.04039	2.30195	4.4064	-2.85745
GO:0035710	CD4-positive, alpha-beta T cell activation	-4.0253	3.27987	4.75164	-2.84479
GO:0042269	regulation of natural killer cell mediated cytotoxicity	-4.0253	3.27987	4.75164	-2.84479
GO:0046006	regulation of activated T cell proliferation	-4.0253	3.27987	4.75164	-2.84479
GO:0050919	negative chemotaxis	-4.0253	3.27987	4.75164	-2.84479
GO:1900047	negative regulation of hemostasis	-4.0253	3.27987	4.75164	-2.84479
GO:2001233	regulation of apoptotic signaling pathway	-4.02321	1.6938	4.12323	-2.84479
GO:0014048	regulation of glutamate secretion	-4.02071	4.88661	5.20364	-2.84479
GO:0032026	response to magnesium ion	-4.02071	4.88661	5.20364	-2.84479
GO:0032695	negative regulation of interleukin-12 production	-4.02071	4.88661	5.20364	-2.84479
GO:0034142	toll-like receptor 4 signaling pathway	-4.02071	4.88661	5.20364	-2.84479
GO:0045091	regulation of single stranded viral RNA replication via double stranded DNA intermediate	-4.02071	4.88661	5.20364	-2.84479
GO:0055093	response to hyperoxia	-4.02071	4.88661	5.20364	-2.84479
GO:0071625	vocalization behavior	-4.02071	4.88661	5.20364	-2.84479
GO:0099084	postsynaptic specialization organization	-4.02071	4.88661	5.20364	-2.84479
GO:2000146	negative regulation of cell motility	-4.01913	1.6842	4.11595	-2.84479
GO:0003209	cardiac atrium morphogenesis	-4.01796	4.00196	4.96634	-2.84479
GO:0034656	nucleobase-containing small molecule catabolic process	-4.01796	4.00196	4.96634	-2.84479
GO:0043368	positive T cell selection	-4.01796	4.00196	4.96634	-2.84479
GO:0048265	response to pain	-4.01796	4.00196	4.96634	-2.84479
GO:0048665	neuron fate specification	-4.01796	4.00196	4.96634	-2.84479
GO:0050820	positive regulation of coagulation	-4.01796	4.00196	4.96634	-2.84479
GO:0090504	epiboly	-4.01796	4.00196	4.96634	-2.84479
GO:0097421	liver regeneration	-4.01796	4.00196	4.96634	-2.84479
GO:0072088	nephron epithelium morphogenesis	-4.01628	2.85678	4.60161	-2.84354
GO:0006869	lipid transport	-4.00221	1.7518	4.13846	-2.82988
GO:0032271	regulation of protein polymerization	-3.99896	1.97297	4.23916	-2.82705
GO:1903707	negative regulation of hemopoiesis	-3.99513	2.38622	4.4108	-2.82364
GO:0002347	response to tumor cell	-3.99191	4.35213	5.04456	-2.82125
GO:0060143	positive regulation of syncytium formation by plasma membrane fusion	-3.99191	4.35213	5.04456	-2.82125
GO:0002286	T cell activation involved in immune response	-3.98642	2.74023	4.53957	-2.81618
GO:0007015	actin filament organization	-3.98198	1.82561	4.16087	-2.81216
GO:0009620	response to fungus	-3.97289	2.9506	4.60513	-2.80349
GO:0043524	negative regulation of neuron apoptotic process	-3.97172	2.16106	4.30335	-2.80273
GO:0048145	regulation of fibroblast proliferation	-3.97048	2.64433	4.49361	-2.80191
GO:0030516	regulation of axon extension	-3.9688	2.49585	4.43631	-2.80064
GO:0006865	amino acid transport	-3.95535	2.32114	4.35862	-2.7876
GO:0051930	regulation of sensory perception of pain	-3.94721	3.6475	4.81222	-2.78112
GO:0051931	regulation of sensory perception	-3.94721	3.6475	4.81222	-2.78112
GO:0098664	G protein-coupled serotonin receptor signaling pathway	-3.94721	3.6475	4.81222	-2.78112
GO:1905144	response to acetylcholine	-3.94721	3.6475	4.81222	-2.78112
GO:0000086	G2/M transition of mitotic cell cycle	-3.93965	3.06565	4.62168	-2.77439
GO:0019935	cyclic-nucleotide-mediated signaling	-3.93965	3.06565	4.62168	-2.77439
GO:0051640	organelle localization	-3.92535	1.57837	4.00444	-2.7605
GO:0030879	mammary gland development	-3.92401	2.26452	4.31509	-2.75958
GO:0045637	regulation of myeloid cell differentiation	-3.92082	1.93428	4.17182	-2.75718
GO:0042220	response to cocaine	-3.92011	3.21008	4.65607	-2.75718
GO:0035987	endodermal cell differentiation	-3.9197	3.39679	4.71563	-2.75718
GO:1905521	regulation of macrophage migration	-3.9197	3.39679	4.71563	-2.75718
GO:0000819	sister chromatid segregation	-3.91957	2.14626	4.26319	-2.75718
GO:0071639	positive regulation of monocyte chemotactic protein-1 production	-3.91772	5.41599	5.25297	-2.75615
GO:0098877	neurotransmitter receptor transport to plasma membrane	-3.91772	5.41599	5.25297	-2.75615
GO:0061045	negative regulation of wound healing	-3.90725	2.70269	4.47247	-2.74609
GO:0046598	positive regulation of viral entry into host cell	-3.89134	6.33038	5.42946	-2.731
GO:0075294	positive regulation by symbiont of entry into host	-3.89134	6.33038	5.42946	-2.731
GO:0060142	regulation of syncytium formation by plasma membrane fusion	-3.87663	3.86856	4.82685	-2.71711
GO:0061037	negative regulation of cartilage development	-3.87663	3.86856	4.82685	-2.71711
GO:0042886	amide transport	-3.86709	2.24626	4.27009	-2.70797
GO:0044403	biological process involved in symbiotic interaction	-3.85427	1.84744	4.08961	-2.69596
GO:0045926	negative regulation of growth	-3.85427	1.84744	4.08961	-2.69596
GO:0032677	regulation of interleukin-8 production	-3.85041	2.38941	4.31606	-2.69292
GO:0042472	inner ear morphogenesis	-3.85041	2.38941	4.31606	-2.69292
GO:0042531	positive regulation of tyrosine phosphorylation of STAT protein	-3.84891	2.77151	4.45745	-2.69182
GO:0010718	positive regulation of epithelial to mesenchymal transition	-3.84489	3.00888	4.53694	-2.68902
GO:0048488	synaptic vesicle endocytosis	-3.84489	3.00888	4.53694	-2.68902
GO:0140238	presynaptic endocytosis	-3.84489	3.00888	4.53694	-2.68902
GO:1904029	regulation of cyclin-dependent protein kinase activity	-3.83719	2.28146	4.26446	-2.68172
GO:0031214	biomineral tissue development	-3.8347	2.4433	4.3264	-2.68068
GO:0002837	regulation of immune response to tumor cell	-3.83294	4.64228	5.00328	-2.68068
GO:0042454	ribonucleoside catabolic process	-3.83294	4.64228	5.00328	-2.68068
GO:0043011	myeloid dendritic cell differentiation	-3.83294	4.64228	5.00328	-2.68068
GO:0009162	deoxyribonucleoside monophosphate metabolic process	-3.83254	4.17805	4.88128	-2.68068
GO:0009435	NAD biosynthetic process	-3.83254	4.17805	4.88128	-2.68068
GO:0036336	dendritic cell migration	-3.83254	4.17805	4.88128	-2.68068
GO:1905523	positive regulation of macrophage migration	-3.83254	4.17805	4.88128	-2.68068
GO:2000311	regulation of AMPA receptor activity	-3.83254	4.17805	4.88128	-2.68068
GO:0001776	leukocyte homeostasis	-3.82984	2.66617	4.40648	-2.67838
GO:1904427	positive regulation of calcium ion transmembrane transport	-3.82501	2.50577	4.34368	-2.67395
GO:0043114	regulation of vascular permeability	-3.81834	3.14321	4.56303	-2.66808
GO:0048146	positive regulation of fibroblast proliferation	-3.81834	3.14321	4.56303	-2.66808
GO:0001764	neuron migration	-3.81099	2.22829	4.22553	-2.66152
GO:0051282	regulation of sequestering of calcium ion	-3.81099	2.22829	4.22553	-2.66152
GO:0030890	positive regulation of B cell proliferation	-3.80879	3.31591	4.61182	-2.66012
GO:0032735	positive regulation of interleukin-12 production	-3.80879	3.31591	4.61182	-2.66012
GO:0043409	negative regulation of MAPK cascade	-3.80757	1.99876	4.12684	-2.65929
GO:0036465	synaptic vesicle recycling	-3.79681	2.85386	4.45045	-2.64933
GO:0098900	regulation of action potential	-3.79681	2.85386	4.45045	-2.64933
GO:0009582	detection of abiotic stimulus	-3.7912	2.18152	4.19323	-2.64411
GO:0050852	T cell receptor signaling pathway	-3.78768	2.36621	4.26482	-2.64138
GO:1902106	negative regulation of leukocyte differentiation	-3.78768	2.36621	4.26482	-2.64138
GO:2001234	negative regulation of apoptotic signaling pathway	-3.78379	1.867	4.05292	-2.63789
GO:0035296	regulation of tube diameter	-3.77682	2.14006	4.16654	-2.63171
GO:0097746	blood vessel diameter maintenance	-3.77682	2.14006	4.16654	-2.63171
GO:0070613	regulation of protein processing	-3.76823	2.73075	4.38734	-2.62351
GO:0034284	response to monosaccharide	-3.76126	2.0698	4.12676	-2.61693
GO:0051591	response to cAMP	-3.75685	2.47762	4.28669	-2.61291
GO:0009416	response to light stimulus	-3.75435	1.73332	3.97207	-2.611
GO:0045824	negative regulation of innate immune response	-3.75415	2.63062	4.34158	-2.611
GO:0003179	heart valve morphogenesis	-3.75287	2.95418	4.45414	-2.6105
GO:0019731	antibacterial humoral response	-3.75287	2.95418	4.45414	-2.6105
GO:0032479	regulation of type I interferon production	-3.72601	2.34346	4.21418	-2.58403
GO:0035150	regulation of tube size	-3.72557	2.12499	4.12608	-2.58398
GO:0000070	mitotic sister chromatid segregation	-3.72259	2.24312	4.17221	-2.5814
GO:0048738	cardiac muscle tissue development	-3.71408	2.00098	4.0661	-2.57328
GO:0030101	natural killer cell activation	-3.71221	2.80783	4.37545	-2.57179
GO:0048511	rhythmic process	-3.70837	1.78885	3.96806	-2.56845
GO:0003176	aortic valve development	-3.70561	3.45034	4.57949	-2.56845
GO:0046640	regulation of alpha-beta T cell proliferation	-3.70561	3.45034	4.57949	-2.56845
GO:2000403	positive regulation of lymphocyte migration	-3.70561	3.45034	4.57949	-2.56845
GO:0035335	peptidyl-tyrosine dephosphorylation	-3.70538	2.39293	4.21925	-2.56845
GO:0071772	response to BMP	-3.70538	2.39293	4.21925	-2.56845
GO:0071773	cellular response to BMP stimulus	-3.70538	2.39293	4.21925	-2.56845
GO:0071868	cellular response to monoamine stimulus	-3.70538	2.39293	4.21925	-2.56845
GO:0071870	cellular response to catecholamine stimulus	-3.70538	2.39293	4.21925	-2.56845
GO:0030111	regulation of Wnt signaling pathway	-3.7032	1.6925	3.91958	-2.56796
GO:0030850	prostate gland development	-3.70188	3.2388	4.51109	-2.56796
GO:0086065	cell communication involved in cardiac conduction	-3.70188	3.2388	4.51109	-2.56796
GO:0019885	antigen processing and presentation of endogenous peptide antigen via MHC class I	-3.70142	5.07749	5.00946	-2.56796
GO:0021542	dentate gyrus development	-3.70142	5.07749	5.00946	-2.56796
GO:0034112	positive regulation of homotypic cell-cell adhesion	-3.70142	5.07749	5.00946	-2.56796
GO:0043652	engulfment of apoptotic cell	-3.70142	5.07749	5.00946	-2.56796
GO:0060841	venous blood vessel development	-3.70142	5.07749	5.00946	-2.56796
GO:1901741	positive regulation of myoblast fusion	-3.70142	5.07749	5.00946	-2.56796
GO:0062012	regulation of small molecule metabolic process	-3.69928	1.68198	3.91203	-2.56621
GO:0009306	protein secretion	-3.69231	2.27969	4.16623	-2.56038
GO:0021987	cerebral cortex development	-3.69231	2.27969	4.16623	-2.56038
GO:1905954	positive regulation of lipid localization	-3.69231	2.27969	4.16623	-2.56038
GO:0050922	negative regulation of chemotaxis	-3.68946	2.69117	4.3185	-2.55792
GO:0009953	dorsal/ventral pattern formation	-3.68101	2.5169	4.24929	-2.54984
GO:0016331	morphogenesis of embryonic epithelium	-3.67499	2.11013	4.08596	-2.54752
GO:0002232	leukocyte chemotaxis involved in inflammatory response	-3.67338	7.25355	5.43191	-2.54752
GO:0002484	antigen processing and presentation of endogenous peptide antigen via MHC class I via ER pathway	-3.67338	7.25355	5.43191	-2.54752
GO:0002486	antigen processing and presentation of endogenous peptide antigen via MHC class I via ER pathway, TAP-independent	-3.67338	7.25355	5.43191	-2.54752
GO:0006538	glutamate catabolic process	-3.67338	7.25355	5.43191	-2.54752
GO:0010757	negative regulation of plasminogen activation	-3.67338	7.25355	5.43191	-2.54752
GO:0070672	response to interleukin-15	-3.67338	7.25355	5.43191	-2.54752
GO:0070782	phosphatidylserine exposure on apoptotic cell surface	-3.67338	7.25355	5.43191	-2.54752
GO:0072683	T cell extravasation	-3.67338	7.25355	5.43191	-2.54752
GO:0097091	synaptic vesicle clustering	-3.67338	7.25355	5.43191	-2.54752
GO:1900122	positive regulation of receptor binding	-3.67338	7.25355	5.43191	-2.54752
GO:2000427	positive regulation of apoptotic cell clearance	-3.67338	7.25355	5.43191	-2.54752
GO:2000554	regulation of T-helper 1 cell cytokine production	-3.67338	7.25355	5.43191	-2.54752
GO:2000556	positive regulation of T-helper 1 cell cytokine production	-3.67338	7.25355	5.43191	-2.54752
GO:1902905	positive regulation of supramolecular fiber organization	-3.66915	1.98955	4.03126	-2.54367
GO:0030510	regulation of BMP signaling pathway	-3.66536	2.32114	4.16411	-2.54026
GO:0030336	negative regulation of cell migration	-3.66457	1.65796	3.87797	-2.53984
GO:0034446	substrate adhesion-dependent cell spreading	-3.66347	2.90142	4.3732	-2.53911
GO:0110053	regulation of actin filament organization	-3.66018	1.76608	3.92597	-2.53659
GO:0019835	cytolysis	-3.6587	4.42121	4.81576	-2.53659
GO:0033630	positive regulation of cell adhesion mediated by integrin	-3.6587	4.42121	4.81576	-2.53659
GO:0045591	positive regulation of regulatory T cell differentiation	-3.6587	4.42121	4.81576	-2.53659
GO:0071637	regulation of monocyte chemotactic protein-1 production	-3.6587	4.42121	4.81576	-2.53659
GO:1901739	regulation of myoblast fusion	-3.6587	4.42121	4.81576	-2.53659
GO:0009408	response to heat	-3.64243	2.36851	4.16667	-2.52144
GO:0072593	reactive oxygen species metabolic process	-3.64243	2.36851	4.16667	-2.52144
GO:1901655	cellular response to ketone	-3.64243	2.36851	4.16667	-2.52144
GO:0035592	establishment of protein localization to extracellular region	-3.6346	2.25951	4.11889	-2.51398
GO:0010543	regulation of platelet activation	-3.62443	3.01748	4.38407	-2.50419
GO:0016554	cytidine to uridine editing	-3.62327	5.80284	5.10974	-2.50377
GO:0150146	cell junction disassembly	-3.62327	5.80284	5.10974	-2.50377
GO:0008360	regulation of cell shape	-3.62023	2.06154	4.0288	-2.50109
GO:0010638	positive regulation of organelle organization	-3.6152	1.54589	3.79103	-2.49729
GO:0042310	vasoconstriction	-3.61421	3.62678	4.56512	-2.49729
GO:0043372	positive regulation of CD4-positive, alpha-beta T cell differentiation	-3.61421	3.62678	4.56512	-2.49729
GO:0043500	muscle adaptation	-3.61421	3.62678	4.56512	-2.49729
GO:1900745	positive regulation of p38MAPK cascade	-3.61421	3.62678	4.56512	-2.49729
GO:1902624	positive regulation of neutrophil migration	-3.61421	3.62678	4.56512	-2.49729
GO:0007422	peripheral nervous system development	-3.60767	2.56229	4.21489	-2.49149
GO:1903036	positive regulation of response to wounding	-3.60767	2.56229	4.21489	-2.49149
GO:1903829	positive regulation of protein localization	-3.60191	1.58024	3.7994	-2.4861
GO:0030517	negative regulation of axon extension	-3.59875	3.16519	4.41328	-2.48331
GO:0008347	glial cell migration	-3.59214	3.35954	4.46906	-2.47909
GO:0030574	collagen catabolic process	-3.59214	3.35954	4.46906	-2.47909
GO:0018057	peptidyl-lysine oxidation	-3.5916	9.28455	5.6887	-2.47909
GO:0038110	interleukin-2-mediated signaling pathway	-3.5916	9.28455	5.6887	-2.47909
GO:0038169	somatostatin receptor signaling pathway	-3.5916	9.28455	5.6887	-2.47909
GO:0038170	somatostatin signaling pathway	-3.5916	9.28455	5.6887	-2.47909
GO:0071352	cellular response to interleukin-2	-3.5916	9.28455	5.6887	-2.47909
GO:1902617	response to fluoride	-3.5916	9.28455	5.6887	-2.47909
GO:0051223	regulation of protein transport	-3.58299	1.54743	3.77085	-2.47085
GO:0000079	regulation of cyclin-dependent protein serine/threonine kinase activity	-3.5778	2.23969	4.07204	-2.46602
GO:0001755	neural crest cell migration	-3.57657	2.85052	4.29403	-2.46516
GO:0045936	negative regulation of phosphate metabolic process	-3.57062	1.58259	3.7801	-2.45957
GO:0019216	regulation of lipid metabolic process	-3.55013	1.66768	3.80745	-2.43948
GO:0048857	neural nucleus development	-3.54944	2.72008	4.22984	-2.43948
GO:2000401	regulation of lymphocyte migration	-3.54944	2.72008	4.22984	-2.43948
GO:0010563	negative regulation of phosphorus metabolic process	-3.54443	1.57901	3.76114	-2.43483
GO:0009581	detection of external stimulus	-3.54233	2.14259	4.00887	-2.43438
GO:0002675	positive regulation of acute inflammatory response	-3.54072	3.86856	4.57893	-2.43438
GO:0002719	negative regulation of cytokine production involved in immune response	-3.54072	3.86856	4.57893	-2.43438
GO:0010460	positive regulation of heart rate	-3.54072	3.86856	4.57893	-2.43438
GO:0010758	regulation of macrophage chemotaxis	-3.54072	3.86856	4.57893	-2.43438
GO:0019359	nicotinamide nucleotide biosynthetic process	-3.54072	3.86856	4.57893	-2.43438
GO:0019363	pyridine nucleotide biosynthetic process	-3.54072	3.86856	4.57893	-2.43438
GO:0086019	cell-cell signaling involved in cardiac conduction	-3.54072	3.86856	4.57893	-2.43438
GO:1901018	positive regulation of potassium ion transmembrane transporter activity	-3.54072	3.86856	4.57893	-2.43438
GO:1903317	regulation of protein maturation	-3.53743	2.61537	4.18441	-2.43145
GO:0002444	myeloid leukocyte mediated immunity	-3.53199	2.95831	4.29791	-2.42672
GO:0060688	regulation of morphogenesis of a branching structure	-3.53199	2.95831	4.29791	-2.42672
GO:0008406	gonad development	-3.52006	1.84636	3.86881	-2.41602
GO:0071867	response to monoamine	-3.51985	2.32114	4.06342	-2.41602
GO:0071869	response to catecholamine	-3.51985	2.32114	4.06342	-2.41602
GO:0110148	biomineralization	-3.51985	2.32114	4.06342	-2.41602
GO:0002830	positive regulation of type 2 immune response	-3.50451	4.77881	4.78548	-2.40246
GO:0060292	long-term synaptic depression	-3.50451	4.77881	4.78548	-2.40246
GO:0070230	positive regulation of lymphocyte apoptotic process	-3.50451	4.77881	4.78548	-2.40246
GO:1901550	regulation of endothelial cell development	-3.50451	4.77881	4.78548	-2.40246
GO:1903140	regulation of establishment of endothelial barrier	-3.50451	4.77881	4.78548	-2.40246
GO:0007043	cell-cell junction assembly	-3.50354	2.17017	3.99311	-2.40185
GO:0033003	regulation of mast cell activation	-3.4992	3.09485	4.31824	-2.39858
GO:1904646	cellular response to amyloid-beta	-3.4992	3.09485	4.31824	-2.39858
GO:2000273	positive regulation of signaling receptor activity	-3.4992	3.09485	4.31824	-2.39858
GO:0002244	hematopoietic progenitor cell differentiation	-3.4968	2.37105	4.06621	-2.39756
GO:0002834	regulation of response to tumor cell	-3.4964	4.22025	4.63962	-2.39756
GO:0021533	cell differentiation in hindbrain	-3.4964	4.22025	4.63962	-2.39756
GO:0060713	labyrinthine layer morphogenesis	-3.4964	4.22025	4.63962	-2.39756
GO:0086005	ventricular cardiac muscle cell action potential	-3.4964	4.22025	4.63962	-2.39756
GO:0071900	regulation of protein serine/threonine kinase activity	-3.49397	1.61522	3.74525	-2.39712
GO:0001893	maternal placenta development	-3.49209	3.51688	4.44201	-2.39712
GO:0016572	histone phosphorylation	-3.49209	3.51688	4.44201	-2.39712
GO:0048841	regulation of axon extension involved in axon guidance	-3.49209	3.51688	4.44201	-2.39712
GO:0050974	detection of mechanical stimulus involved in sensory perception	-3.49209	3.51688	4.44201	-2.39712
GO:0090022	regulation of neutrophil chemotaxis	-3.49209	3.51688	4.44201	-2.39712
GO:0090183	regulation of kidney development	-3.49209	3.51688	4.44201	-2.39712
GO:0001961	positive regulation of cytokine-mediated signaling pathway	-3.49209	2.80137	4.21656	-2.39712
GO:0035904	aorta development	-3.49209	2.80137	4.21656	-2.39712
GO:0045604	regulation of epidermal cell differentiation	-3.49209	2.80137	4.21656	-2.39712
GO:0045761	regulation of adenylate cyclase activity	-3.49209	2.80137	4.21656	-2.39712
GO:0015800	acidic amino acid transport	-3.48316	3.2734	4.36226	-2.38889
GO:0071470	cellular response to osmotic stress	-3.48316	3.2734	4.36226	-2.38889
GO:0001892	embryonic placenta development	-3.47891	2.4291	4.07525	-2.38526
GO:0071453	cellular response to oxygen levels	-3.47883	2.02164	3.91564	-2.38526
GO:0051056	regulation of small GTPase mediated signal transduction	-3.47672	1.70786	3.77718	-2.3835
GO:0060760	positive regulation of response to cytokine stimulus	-3.47113	2.67824	4.15911	-2.37826
GO:0031279	regulation of cyclase activity	-3.46742	2.49743	4.09215	-2.3749
GO:0019058	viral life cycle	-3.45192	1.93428	3.86043	-2.35974
GO:0001952	regulation of cell-matrix adhesion	-3.45079	2.15267	3.94941	-2.35897
GO:0051091	positive regulation of DNA-binding transcription factor activity	-3.44315	1.7518	3.77454	-2.35228
GO:0002686	negative regulation of leukocyte migration	-3.44236	2.90142	4.21384	-2.35228
GO:0035176	social behavior	-3.44236	2.90142	4.21384	-2.35228
GO:0051703	biological process involved in intraspecies interaction between organisms	-3.44236	2.90142	4.21384	-2.35228
GO:0060675	ureteric bud morphogenesis	-3.44236	2.90142	4.21384	-2.35228
GO:0071456	cellular response to hypoxia	-3.44013	2.11013	3.92494	-2.35039
GO:0003158	endothelium development	-3.43479	2.34583	4.01287	-2.3454
GO:0035023	regulation of Rho protein signal transduction	-3.4142	2.40118	4.01886	-2.32515
GO:0002820	negative regulation of adaptive immune response	-3.40992	2.75389	4.14073	-2.32191
GO:0042246	tissue regeneration	-3.40992	2.75389	4.14073	-2.32191
GO:0090497	mesenchymal cell migration	-3.40992	2.75389	4.14073	-2.32191
GO:0000280	nuclear division	-3.40913	1.6847	3.72086	-2.32147
GO:0032703	negative regulation of interleukin-2 production	-3.40666	3.7304	4.43844	-2.32003
GO:0034123	positive regulation of toll-like receptor signaling pathway	-3.40666	3.7304	4.43844	-2.32003
GO:0038094	Fc-gamma receptor signaling pathway	-3.40666	3.7304	4.43844	-2.32003
GO:0006584	catecholamine metabolic process	-3.40304	3.02757	4.2258	-2.31748
GO:0009712	catechol-containing compound metabolic process	-3.40304	3.02757	4.2258	-2.31748
GO:1902895	positive regulation of miRNA transcription	-3.40304	3.02757	4.2258	-2.31748
GO:1901990	regulation of mitotic cell cycle phase transition	-3.40274	1.6346	3.69325	-2.31748
GO:0048662	negative regulation of smooth muscle cell proliferation	-3.39233	2.54371	4.05487	-2.30741
GO:0002430	complement receptor mediated signaling pathway	-3.38732	5.35647	4.82418	-2.30548
GO:0009176	pyrimidine deoxyribonucleoside monophosphate metabolic process	-3.38732	5.35647	4.82418	-2.30548
GO:0033605	positive regulation of catecholamine secretion	-3.38732	5.35647	4.82418	-2.30548
GO:0060670	branching involved in labyrinthine layer morphogenesis	-3.38732	5.35647	4.82418	-2.30548
GO:0070365	hepatocyte differentiation	-3.38732	5.35647	4.82418	-2.30548
GO:0098840	protein transport along microtubule	-3.38732	5.35647	4.82418	-2.30548
GO:0098915	membrane repolarization during ventricular cardiac muscle cell action potential	-3.38732	5.35647	4.82418	-2.30548
GO:0099118	microtubule-based protein transport	-3.38732	5.35647	4.82418	-2.30548
GO:0099625	ventricular cardiac muscle cell membrane repolarization	-3.38732	5.35647	4.82418	-2.30548
GO:0051701	biological process involved in interaction with host	-3.38501	2.02515	3.85194	-2.30351
GO:0007210	serotonin receptor signaling pathway	-3.37839	3.19156	4.25888	-2.29791
GO:0048713	regulation of oligodendrocyte differentiation	-3.37839	3.19156	4.25888	-2.29791
GO:0071392	cellular response to estradiol stimulus	-3.37839	3.19156	4.25888	-2.29791
GO:0032228	regulation of synaptic transmission, GABAergic	-3.37546	3.41344	4.32358	-2.29735
GO:0032743	positive regulation of interleukin-2 production	-3.37546	3.41344	4.32358	-2.29735
GO:0033046	negative regulation of sister chromatid segregation	-3.37546	3.41344	4.32358	-2.29735
GO:0033048	negative regulation of mitotic sister chromatid segregation	-3.37546	3.41344	4.32358	-2.29735
GO:0046189	phenol-containing compound biosynthetic process	-3.37546	3.41344	4.32358	-2.29735
GO:0070232	regulation of T cell apoptotic process	-3.37546	3.41344	4.32358	-2.29735
GO:2000816	negative regulation of mitotic sister chromatid separation	-3.37546	3.41344	4.32358	-2.29735
GO:0097306	cellular response to alcohol	-3.37392	2.32114	3.9602	-2.29615
GO:0003007	heart morphogenesis	-3.36264	1.76406	3.72502	-2.2852
GO:0001578	microtubule bundle formation	-3.35934	2.16377	3.8894	-2.28224
GO:0072171	mesonephric tubule morphogenesis	-3.35544	2.84668	4.13175	-2.27986
GO:0002579	positive regulation of antigen processing and presentation	-3.35327	6.4476	5.01897	-2.27986
GO:0006569	tryptophan catabolic process	-3.35327	6.4476	5.01897	-2.27986
GO:0021683	cerebellar granular layer morphogenesis	-3.35327	6.4476	5.01897	-2.27986
GO:0032964	collagen biosynthetic process	-3.35327	6.4476	5.01897	-2.27986
GO:0042092	type 2 immune response	-3.35327	6.4476	5.01897	-2.27986
GO:0042436	indole-containing compound catabolic process	-3.35327	6.4476	5.01897	-2.27986
GO:0046218	indolalkylamine catabolic process	-3.35327	6.4476	5.01897	-2.27986
GO:0070383	DNA cytosine deamination	-3.35327	6.4476	5.01897	-2.27986
GO:0090129	positive regulation of synapse maturation	-3.35327	6.4476	5.01897	-2.27986
GO:1903596	regulation of gap junction assembly	-3.35327	6.4476	5.01897	-2.27986
GO:0098661	inorganic anion transmembrane transport	-3.35076	2.37389	3.96324	-2.27801
GO:1901216	positive regulation of neuron death	-3.35076	2.37389	3.96324	-2.27801
GO:0034754	cellular hormone metabolic process	-3.34763	2.1185	3.86324	-2.27522
GO:0017121	plasma membrane phospholipid scrambling	-3.34472	4.03676	4.47366	-2.27331
GO:0046641	positive regulation of alpha-beta T cell proliferation	-3.34472	4.03676	4.47366	-2.27331
GO:0097242	amyloid-beta clearance	-3.34472	4.03676	4.47366	-2.27331
GO:1905477	positive regulation of protein localization to membrane	-3.34386	2.25353	3.91308	-2.27278
GO:0048863	stem cell differentiation	-3.34264	1.98325	3.805	-2.27189
GO:0090090	negative regulation of canonical Wnt signaling pathway	-3.33806	2.04325	3.82632	-2.26764
GO:0050848	regulation of calcium-mediated signaling	-3.33305	2.43576	3.97312	-2.26297
GO:0050728	negative regulation of inflammatory response	-3.32728	1.90257	3.76054	-2.25786
GO:1905952	regulation of lipid localization	-3.32728	1.90257	3.76054	-2.25786
GO:0002281	macrophage activation involved in immune response	-3.32411	4.51332	4.57833	-2.25699
GO:0002693	positive regulation of cellular extravasation	-3.32411	4.51332	4.57833	-2.25699
GO:0002827	positive regulation of T-helper 1 type immune response	-3.32411	4.51332	4.57833	-2.25699
GO:0010759	positive regulation of macrophage chemotaxis	-3.32411	4.51332	4.57833	-2.25699
GO:0051917	regulation of fibrinolysis	-3.32411	4.51332	4.57833	-2.25699
GO:0070206	protein trimerization	-3.32411	4.51332	4.57833	-2.25699
GO:0097106	postsynaptic density organization	-3.32411	4.51332	4.57833	-2.25699
GO:0002761	regulation of myeloid leukocyte differentiation	-3.30682	2.14559	3.84488	-2.24004
GO:0007094	mitotic spindle assembly checkpoint signaling	-3.2796	3.60177	4.30427	-2.21445
GO:0009072	aromatic amino acid family metabolic process	-3.2796	3.60177	4.30427	-2.21445
GO:0019933	cAMP-mediated signaling	-3.2796	3.60177	4.30427	-2.21445
GO:0071173	spindle assembly checkpoint signaling	-3.2796	3.60177	4.30427	-2.21445
GO:0071174	mitotic spindle checkpoint signaling	-3.2796	3.60177	4.30427	-2.21445
GO:0007566	embryo implantation	-3.2776	3.11372	4.1587	-2.21409
GO:0016339	calcium-dependent cell-cell adhesion via plasma membrane cell adhesion molecules	-3.2776	3.11372	4.1587	-2.21409
GO:0030316	osteoclast differentiation	-3.2776	3.11372	4.1587	-2.21409
GO:0032814	regulation of natural killer cell activation	-3.2776	3.11372	4.1587	-2.21409
GO:0043367	CD4-positive, alpha-beta T cell differentiation	-3.2776	3.11372	4.1587	-2.21409
GO:0002823	negative regulation of adaptive immune response based on somatic recombination of immune receptors built from immunoglobulin superfamily domains	-3.2711	2.79396	4.05156	-2.20824
GO:0061098	positive regulation of protein tyrosine kinase activity	-3.2711	2.79396	4.05156	-2.20824
GO:0051090	regulation of DNA-binding transcription factor activity	-3.26614	1.54058	3.55571	-2.2036
GO:0050869	negative regulation of B cell activation	-3.26394	3.31591	4.20951	-2.20206
GO:0097028	dendritic cell differentiation	-3.26394	3.31591	4.20951	-2.20206
GO:0001667	ameboidal-type cell migration	-3.24647	1.882	3.695	-2.18492
GO:0051495	positive regulation of cytoskeleton organization	-3.22256	1.85452	3.66644	-2.16133
GO:0140014	mitotic nuclear division	-3.22122	1.92284	3.69411	-2.16031
GO:0071695	anatomical structure maturation	-3.22081	1.81511	3.6484	-2.16023
GO:0050832	defense response to fungus	-3.22023	2.90142	4.04826	-2.15997
GO:0071692	protein localization to extracellular region	-3.2042	2.11013	3.75716	-2.14426
GO:0016048	detection of temperature stimulus	-3.20254	3.86856	4.31684	-2.14292
GO:0001661	conditioned taste aversion	-3.19447	11.6057	5.64085	-2.13872
GO:0002581	negative regulation of antigen processing and presentation of peptide or polysaccharide antigen via MHC class II	-3.19447	11.6057	5.64085	-2.13872
GO:0003278	apoptotic process involved in heart morphogenesis	-3.19447	11.6057	5.64085	-2.13872
GO:0031632	positive regulation of synaptic vesicle fusion to presynaptic active zone membrane	-3.19447	11.6057	5.64085	-2.13872
GO:0033693	neurofilament bundle assembly	-3.19447	11.6057	5.64085	-2.13872
GO:0090264	regulation of immune complex clearance by monocytes and macrophages	-3.19447	11.6057	5.64085	-2.13872
GO:0099185	postsynaptic intermediate filament cytoskeleton organization	-3.19447	11.6057	5.64085	-2.13872
GO:0099502	calcium-dependent activation of synaptic vesicle fusion	-3.19447	11.6057	5.64085	-2.13872
GO:1901634	positive regulation of synaptic vesicle membrane organization	-3.19447	11.6057	5.64085	-2.13872
GO:1904612	response to 2,3,7,8-tetrachlorodibenzodioxine	-3.19447	11.6057	5.64085	-2.13872
GO:1905604	negative regulation of blood-brain barrier permeability	-3.19447	11.6057	5.64085	-2.13872
GO:2000520	regulation of immunological synapse formation	-3.19447	11.6057	5.64085	-2.13872
GO:0006939	smooth muscle contraction	-3.18923	2.74316	3.97318	-2.13444
GO:0010518	positive regulation of phospholipase activity	-3.18923	2.74316	3.97318	-2.13444
GO:0033047	regulation of mitotic sister chromatid segregation	-3.18923	2.74316	3.97318	-2.13444
GO:0034121	regulation of toll-like receptor signaling pathway	-3.18675	2.4433	3.86843	-2.1326
GO:0046425	regulation of receptor signaling pathway via JAK-STAT	-3.18675	2.4433	3.86843	-2.1326
GO:0051602	response to electrical stimulus	-3.18055	3.03958	4.06155	-2.12672
GO:0048872	homeostasis of number of cells	-3.17896	1.75548	3.59298	-2.12609
GO:0009159	deoxyribonucleoside monophosphate catabolic process	-3.17712	4.97387	4.56669	-2.12609
GO:0033004	negative regulation of mast cell activation	-3.17712	4.97387	4.56669	-2.12609
GO:0086014	atrial cardiac muscle cell action potential	-3.17712	4.97387	4.56669	-2.12609
GO:0086026	atrial cardiac muscle cell to AV node cell signaling	-3.17712	4.97387	4.56669	-2.12609
GO:0098969	neurotransmitter receptor transport to postsynaptic membrane	-3.17712	4.97387	4.56669	-2.12609
GO:0099590	neurotransmitter receptor internalization	-3.17712	4.97387	4.56669	-2.12609
GO:0001570	vasculogenesis	-3.17672	2.52298	3.889	-2.12609
GO:0042698	ovulation cycle	-3.17672	2.52298	3.889	-2.12609
GO:0032481	positive regulation of type I interferon production	-3.17643	2.62064	3.9224	-2.12609
GO:0060393	regulation of pathway-restricted SMAD protein phosphorylation	-3.17643	2.62064	3.9224	-2.12609
GO:0044772	mitotic cell cycle phase transition	-3.16875	1.93428	3.66123	-2.11873
GO:0003333	amino acid transmembrane transport	-3.16773	2.29563	3.80085	-2.11868
GO:0045666	positive regulation of neuron differentiation	-3.16773	2.29563	3.80085	-2.11868
GO:0046578	regulation of Ras protein signal transduction	-3.16744	1.86188	3.63026	-2.11868
GO:0046777	protein autophosphorylation	-3.16744	1.86188	3.63026	-2.11868
GO:0051092	positive regulation of NF-kappaB transcription factor activity	-3.16001	1.9594	3.66517	-2.11531
GO:0001774	microglial cell activation	-3.15896	3.48171	4.1759	-2.11531
GO:0001916	positive regulation of T cell mediated cytotoxicity	-3.15896	3.48171	4.1759	-2.11531
GO:0002335	mature B cell differentiation	-3.15896	3.48171	4.1759	-2.11531
GO:0010955	negative regulation of protein processing	-3.15896	3.48171	4.1759	-2.11531
GO:0031577	spindle checkpoint signaling	-3.15896	3.48171	4.1759	-2.11531
GO:0043032	positive regulation of macrophage activation	-3.15896	3.48171	4.1759	-2.11531
GO:0095500	acetylcholine receptor signaling pathway	-3.15896	3.48171	4.1759	-2.11531
GO:0110110	positive regulation of animal organ morphogenesis	-3.15896	3.48171	4.1759	-2.11531
GO:0140467	integrated stress response signaling	-3.15896	3.48171	4.1759	-2.11531
GO:1903318	negative regulation of protein maturation	-3.15896	3.48171	4.1759	-2.11531
GO:0002523	leukocyte migration involved in inflammatory response	-3.15797	4.27578	4.38583	-2.11531
GO:0009713	catechol-containing compound biosynthetic process	-3.15797	4.27578	4.38583	-2.11531
GO:0042423	catecholamine biosynthetic process	-3.15797	4.27578	4.38583	-2.11531
GO:0045061	thymic T cell selection	-3.15797	4.27578	4.38583	-2.11531
GO:0060004	reflex	-3.15797	4.27578	4.38583	-2.11531
GO:0003203	endocardial cushion morphogenesis	-3.15719	3.2238	4.09949	-2.11531
GO:0009119	ribonucleoside metabolic process	-3.15719	3.2238	4.09949	-2.11531
GO:0034110	regulation of homotypic cell-cell adhesion	-3.15719	3.2238	4.09949	-2.11531
GO:0051985	negative regulation of chromosome segregation	-3.15719	3.2238	4.09949	-2.11531
GO:0061900	glial cell activation	-3.15719	3.2238	4.09949	-2.11531
GO:1905819	negative regulation of chromosome separation	-3.15719	3.2238	4.09949	-2.11531
GO:0001889	liver development	-3.15406	2.09283	3.71394	-2.1125
GO:0035148	tube formation	-3.15373	1.98728	3.6719	-2.11248
GO:0033603	positive regulation of dopamine secretion	-3.14536	7.73713	5.06777	-2.10781
GO:0035723	interleukin-15-mediated signaling pathway	-3.14536	7.73713	5.06777	-2.10781
GO:0042297	vocal learning	-3.14536	7.73713	5.06777	-2.10781
GO:0048790	maintenance of presynaptic active zone structure	-3.14536	7.73713	5.06777	-2.10781
GO:0055009	atrial cardiac muscle tissue morphogenesis	-3.14536	7.73713	5.06777	-2.10781
GO:0071350	cellular response to interleukin-15	-3.14536	7.73713	5.06777	-2.10781
GO:0097119	postsynaptic density protein 95 clustering	-3.14536	7.73713	5.06777	-2.10781
GO:0098596	imitative learning	-3.14536	7.73713	5.06777	-2.10781
GO:0099505	regulation of presynaptic membrane potential	-3.14536	7.73713	5.06777	-2.10781
GO:1900454	positive regulation of long-term synaptic depression	-3.14536	7.73713	5.06777	-2.10781
GO:1902564	negative regulation of neutrophil activation	-3.14536	7.73713	5.06777	-2.10781
GO:2001188	regulation of T cell activation via T cell receptor contact with antigen bound to MHC molecule on antigen presenting cell	-3.14536	7.73713	5.06777	-2.10781
GO:0001708	cell fate specification	-3.14182	2.34877	3.80107	-2.10458
GO:0044770	cell cycle phase transition	-3.13852	1.90035	3.62547	-2.10158
GO:0007632	visual behavior	-3.13327	2.84221	3.9629	-2.09756
GO:0010862	positive regulation of pathway-restricted SMAD protein phosphorylation	-3.13327	2.84221	3.9629	-2.09756
GO:0045332	phospholipid translocation	-3.13327	2.84221	3.9629	-2.09756
GO:0097194	execution phase of apoptosis	-3.13327	2.84221	3.9629	-2.09756
GO:0007051	spindle organization	-3.11672	1.94676	3.62866	-2.08132
GO:0022406	membrane docking	-3.10905	2.27068	3.74814	-2.07426
GO:0051781	positive regulation of cell division	-3.10905	2.27068	3.74814	-2.07426
GO:0051057	positive regulation of small GTPase mediated signal transduction	-3.10751	2.48693	3.82444	-2.07302
GO:0021575	hindbrain morphogenesis	-3.08704	2.9689	3.96725	-2.05316
GO:0070527	platelet aggregation	-3.08704	2.9689	3.96725	-2.05316
GO:0016081	synaptic vesicle docking	-3.08424	5.80284	4.66438	-2.05189
GO:0034776	response to histamine	-3.08424	5.80284	4.66438	-2.05189
GO:0070391	response to lipoteichoic acid	-3.08424	5.80284	4.66438	-2.05189
GO:0071223	cellular response to lipoteichoic acid	-3.08424	5.80284	4.66438	-2.05189
GO:2000425	regulation of apoptotic cell clearance	-3.08424	5.80284	4.66438	-2.05189
GO:0001911	negative regulation of leukocyte mediated cytotoxicity	-3.06891	3.71382	4.16826	-2.03838
GO:0010842	retina layer formation	-3.06891	3.71382	4.16826	-2.03838
GO:0021697	cerebellar cortex formation	-3.06891	3.71382	4.16826	-2.03838
GO:0031128	developmental induction	-3.06891	3.71382	4.16826	-2.03838
GO:0035821	modulation of process of another organism	-3.06891	3.71382	4.16826	-2.03838
GO:0098581	detection of external biotic stimulus	-3.06891	3.71382	4.16826	-2.03838
GO:0036294	cellular response to decreased oxygen levels	-3.05897	1.98955	3.60357	-2.02874
GO:0045216	cell-cell junction organization	-3.05775	1.87838	3.55775	-2.02786
GO:0009123	nucleoside monophosphate metabolic process	-3.05719	2.38065	3.74901	-2.02786
GO:0051339	regulation of lyase activity	-3.05719	2.38065	3.74901	-2.02786
GO:0035270	endocrine system development	-3.05606	2.05907	3.62872	-2.02703
GO:0003230	cardiac atrium development	-3.05489	3.13667	3.99327	-2.02646
GO:0046627	negative regulation of insulin receptor signaling pathway	-3.05489	3.13667	3.99327	-2.02646
GO:1902041	regulation of extrinsic apoptotic signaling pathway via death domain receptors	-3.0491	2.78537	3.87967	-2.02128
GO:2000107	negative regulation of leukocyte apoptotic process	-3.0491	2.78537	3.87967	-2.02128
GO:0002220	innate immune response activating cell surface receptor signaling pathway	-3.04425	3.36939	4.05289	-2.01883
GO:0019362	pyridine nucleotide metabolic process	-3.04425	3.36939	4.05289	-2.01883
GO:0031102	neuron projection regeneration	-3.04425	3.36939	4.05289	-2.01883
GO:0045841	negative regulation of mitotic metaphase/anaphase transition	-3.04425	3.36939	4.05289	-2.01883
GO:0046496	nicotinamide nucleotide metabolic process	-3.04425	3.36939	4.05289	-2.01883
GO:0050931	pigment cell differentiation	-3.04425	3.36939	4.05289	-2.01883
GO:0072525	pyridine-containing compound biosynthetic process	-3.04425	3.36939	4.05289	-2.01883
GO:2000406	positive regulation of T cell migration	-3.04425	3.36939	4.05289	-2.01883
GO:0051100	negative regulation of binding	-3.04385	1.89911	3.55606	-2.01873
GO:0032648	regulation of interferon-beta production	-3.03251	2.64691	3.82157	-2.00768
GO:0014015	positive regulation of gliogenesis	-3.03082	2.53874	3.78391	-2.00659
GO:0019229	regulation of vasoconstriction	-3.03082	2.53874	3.78391	-2.00659
GO:0016525	negative regulation of angiogenesis	-3.0218	1.94726	3.55927	-1.99817
GO:0062013	positive regulation of small molecule metabolic process	-3.0218	1.94726	3.55927	-1.99817
GO:0010232	vascular transport	-3.02077	2.29415	3.69042	-1.99773
GO:0150104	transport across blood-brain barrier	-3.02077	2.29415	3.69042	-1.99773
GO:0032526	response to retinoic acid	-3.0181	2.12948	3.62745	-1.99536
GO:0006022	aminoglycan metabolic process	-3.00817	2.0426	3.58672	-1.98602
GO:0061008	hepaticobiliary system development	-3.00817	2.0426	3.58672	-1.98602
GO:0002716	negative regulation of natural killer cell mediated immunity	-3.00426	4.06199	4.20616	-1.98389
GO:0016553	base conversion or substitution editing	-3.00426	4.06199	4.20616	-1.98389
GO:0021516	dorsal spinal cord development	-3.00426	4.06199	4.20616	-1.98389
GO:0035455	response to interferon-alpha	-3.00426	4.06199	4.20616	-1.98389
GO:0051383	kinetochore organization	-3.00426	4.06199	4.20616	-1.98389
GO:2000738	positive regulation of stem cell differentiation	-3.00426	4.06199	4.20616	-1.98389
GO:0006904	vesicle docking involved in exocytosis	-2.99687	2.90142	3.87565	-1.97768
GO:0009394	2'-deoxyribonucleotide metabolic process	-2.99687	2.90142	3.87565	-1.97768
GO:0050856	regulation of T cell receptor signaling pathway	-2.99687	2.90142	3.87565	-1.97768
GO:0062208	positive regulation of pattern recognition receptor signaling pathway	-2.99687	2.90142	3.87565	-1.97768
GO:1904035	regulation of epithelial cell apoptotic process	-2.99502	2.22237	3.64473	-1.97622
GO:0071230	cellular response to amino acid stimulus	-2.99453	2.35052	3.69068	-1.97622
GO:1903556	negative regulation of tumor necrosis factor superfamily cytokine production	-2.99453	2.35052	3.69068	-1.97622
GO:0006957	complement activation, alternative pathway	-2.98805	4.64228	4.33261	-1.97179
GO:0007567	parturition	-2.98805	4.64228	4.33261	-1.97179
GO:0072498	embryonic skeletal joint development	-2.98805	4.64228	4.33261	-1.97179
GO:0086066	atrial cardiac muscle cell to AV node cell communication	-2.98805	4.64228	4.33261	-1.97179
GO:1902563	regulation of neutrophil activation	-2.98805	4.64228	4.33261	-1.97179
GO:1903409	reactive oxygen species biosynthetic process	-2.98805	4.64228	4.33261	-1.97179
GO:1903540	establishment of protein localization to postsynaptic membrane	-2.98805	4.64228	4.33261	-1.97179
GO:1901215	negative regulation of neuron death	-2.98329	1.77695	3.46096	-1.96733
GO:0002011	morphogenesis of an epithelial sheet	-2.96758	2.73075	3.79848	-1.95278
GO:0002312	B cell activation involved in immune response	-2.96758	2.73075	3.79848	-1.95278
GO:0007157	heterophilic cell-cell adhesion via plasma membrane cell adhesion molecules	-2.96758	2.73075	3.79848	-1.95278
GO:0072132	mesenchyme morphogenesis	-2.96758	2.73075	3.79848	-1.95278
GO:0048259	regulation of receptor-mediated endocytosis	-2.96697	2.11013	3.58166	-1.95247
GO:1904892	regulation of receptor signaling pathway via STAT	-2.96208	2.26778	3.63624	-1.94787
GO:0043200	response to amino acid	-2.96174	2.06542	3.5607	-1.94782
GO:0045682	regulation of epidermis development	-2.96081	2.49969	3.71662	-1.94747
GO:0048278	vesicle docking	-2.96081	2.49969	3.71662	-1.94747
GO:0022029	telencephalon cell migration	-2.95746	2.60127	3.74818	-1.94604
GO:0042733	embryonic digit morphogenesis	-2.95746	2.60127	3.74818	-1.94604
GO:0061572	actin filament bundle organization	-2.95746	2.60127	3.74818	-1.94604
GO:0002292	T cell differentiation involved in immune response	-2.95677	3.05413	3.8906	-1.94604
GO:0040036	regulation of fibroblast growth factor receptor signaling pathway	-2.95677	3.05413	3.8906	-1.94604
GO:0042551	neuron maturation	-2.95677	3.05413	3.8906	-1.94604
GO:0072529	pyrimidine-containing compound catabolic process	-2.95677	3.05413	3.8906	-1.94604
GO:1904037	positive regulation of epithelial cell apoptotic process	-2.95677	3.05413	3.8906	-1.94604
GO:2000516	positive regulation of CD4-positive, alpha-beta T cell activation	-2.95677	3.05413	3.8906	-1.94604
GO:0048285	organelle fission	-2.94717	1.59362	3.35486	-1.93672
GO:0002026	regulation of the force of heart contraction	-2.94303	3.57098	4.02713	-1.93432
GO:0036296	response to increased oxygen levels	-2.94303	3.57098	4.02713	-1.93432
GO:0048333	mesodermal cell differentiation	-2.94303	3.57098	4.02713	-1.93432
GO:0050951	sensory perception of temperature stimulus	-2.94303	3.57098	4.02713	-1.93432
GO:0061436	establishment of skin barrier	-2.94303	3.57098	4.02713	-1.93432
GO:1901623	regulation of lymphocyte chemotaxis	-2.94303	3.57098	4.02713	-1.93432
GO:2000181	negative regulation of blood vessel morphogenesis	-2.93673	1.92147	3.48564	-1.92918
GO:0002758	innate immune response-activating signal transduction	-2.93502	3.2641	3.93481	-1.92918
GO:0002828	regulation of type 2 immune response	-2.93502	3.2641	3.93481	-1.92918
GO:0003180	aortic valve morphogenesis	-2.93502	3.2641	3.93481	-1.92918
GO:0035456	response to interferon-beta	-2.93502	3.2641	3.93481	-1.92918
GO:0035909	aorta morphogenesis	-2.93502	3.2641	3.93481	-1.92918
GO:0043304	regulation of mast cell degranulation	-2.93502	3.2641	3.93481	-1.92918
GO:0051482	positive regulation of cytosolic calcium ion concentration involved in phospholipase C-activating G protein-coupled signaling pathway	-2.93502	3.2641	3.93481	-1.92918
GO:0055094	response to lipoprotein particle	-2.93502	3.2641	3.93481	-1.92918
GO:1905145	cellular response to acetylcholine	-2.93502	3.2641	3.93481	-1.92918
GO:0051279	regulation of release of sequestered calcium ion into cytosol	-2.93322	2.32114	3.63323	-1.92766
GO:0098813	nuclear chromosome segregation	-2.92803	1.73067	3.40063	-1.92276
GO:0010717	regulation of epithelial to mesenchymal transition	-2.925	2.14086	3.56135	-1.92001
GO:0002920	regulation of humoral immune response	-2.90988	2.83695	3.7866	-1.90603
GO:0007259	receptor signaling pathway via JAK-STAT	-2.90988	2.83695	3.7866	-1.90603
GO:0009262	deoxyribonucleotide metabolic process	-2.90988	2.83695	3.7866	-1.90603
GO:0009268	response to pH	-2.90988	2.83695	3.7866	-1.90603
GO:0046661	male sex differentiation	-2.90836	1.88592	3.45011	-1.90479
GO:0046889	positive regulation of lipid biosynthetic process	-2.90457	2.24201	3.5828	-1.90128
GO:1903169	regulation of calcium ion transmembrane transport	-2.90183	1.83593	3.42496	-1.89883
GO:1901343	negative regulation of vasculature development	-2.89502	1.90883	3.44924	-1.89231
GO:0010517	regulation of phospholipase activity	-2.89258	2.46181	3.65058	-1.89015
GO:0009409	response to cold	-2.88859	2.67824	3.71922	-1.88673
GO:0030282	bone mineralization	-2.88859	2.67824	3.71922	-1.88673
GO:0046330	positive regulation of JNK cascade	-2.88525	2.17607	3.54391	-1.88395
GO:0071322	cellular response to carbohydrate stimulus	-2.88525	2.17607	3.54391	-1.88395
GO:0002040	sprouting angiogenesis	-2.88451	2.55719	3.67633	-1.88378
GO:2000649	regulation of sodium ion transmembrane transporter activity	-2.88451	2.55719	3.67633	-1.88378
GO:0120254	olefinic compound metabolic process	-2.88375	1.93428	3.4508	-1.88329
GO:0014032	neural crest cell development	-2.87324	2.29248	3.57663	-1.87307
GO:0032728	positive regulation of interferon-beta production	-2.86257	2.97582	3.79126	-1.86413
GO:0045839	negative regulation of mitotic nuclear division	-2.86257	2.97582	3.79126	-1.86413
GO:0071634	regulation of transforming growth factor beta production	-2.86257	2.97582	3.79126	-1.86413
GO:0150076	neuroinflammatory response	-2.86257	2.97582	3.79126	-1.86413
GO:1900077	negative regulation of cellular response to insulin stimulus	-2.86257	2.97582	3.79126	-1.86413
GO:0003228	atrial cardiac muscle tissue development	-2.86149	3.86856	4.03783	-1.86413
GO:0030449	regulation of complement activation	-2.86149	3.86856	4.03783	-1.86413
GO:0060065	uterus development	-2.86149	3.86856	4.03783	-1.86413
GO:0070498	interleukin-1-mediated signaling pathway	-2.86149	3.86856	4.03783	-1.86413
GO:1902259	regulation of delayed rectifier potassium channel activity	-2.86149	3.86856	4.03783	-1.86413
GO:0000022	mitotic spindle elongation	-2.85293	5.27531	4.35479	-1.8592
GO:0006568	tryptophan metabolic process	-2.85293	5.27531	4.35479	-1.8592
GO:0010524	positive regulation of calcium ion transport into cytosol	-2.85293	5.27531	4.35479	-1.8592
GO:0034145	positive regulation of toll-like receptor 4 signaling pathway	-2.85293	5.27531	4.35479	-1.8592
GO:0035404	histone-serine phosphorylation	-2.85293	5.27531	4.35479	-1.8592
GO:0043616	keratinocyte proliferation	-2.85293	5.27531	4.35479	-1.8592
GO:0045060	negative thymic T cell selection	-2.85293	5.27531	4.35479	-1.8592
GO:0051256	mitotic spindle midzone assembly	-2.85293	5.27531	4.35479	-1.8592
GO:0060272	embryonic skeletal joint morphogenesis	-2.85293	5.27531	4.35479	-1.8592
GO:0060900	embryonic camera-type eye formation	-2.85293	5.27531	4.35479	-1.8592
GO:0098883	synapse pruning	-2.85293	5.27531	4.35479	-1.8592
GO:1901731	positive regulation of platelet aggregation	-2.85293	5.27531	4.35479	-1.8592
GO:2000508	regulation of dendritic cell chemotaxis	-2.85293	5.27531	4.35479	-1.8592
GO:0071229	cellular response to acid chemical	-2.8482	2.21682	3.53008	-1.85475
GO:0046394	carboxylic acid biosynthetic process	-2.84751	1.65796	3.30965	-1.85434
GO:0070661	leukocyte proliferation	-2.8319	2.15363	3.49442	-1.83991
GO:0002294	CD4-positive, alpha-beta T cell differentiation involved in immune response	-2.83087	3.16519	3.82132	-1.83991
GO:0010765	positive regulation of sodium ion transport	-2.83087	3.16519	3.82132	-1.83991
GO:0042093	T-helper cell differentiation	-2.83087	3.16519	3.82132	-1.83991
GO:0050858	negative regulation of antigen receptor-mediated signaling pathway	-2.83087	3.16519	3.82132	-1.83991
GO:1901099	negative regulation of signal transduction in absence of ligand	-2.83087	3.16519	3.82132	-1.83991
GO:1902100	negative regulation of metaphase/anaphase transition of cell cycle	-2.83087	3.16519	3.82132	-1.83991
GO:2001240	negative regulation of extrinsic apoptotic signaling pathway in absence of ligand	-2.83087	3.16519	3.82132	-1.83991
GO:0045600	positive regulation of fat cell differentiation	-2.82608	2.42507	3.58574	-1.83708
GO:1901224	positive regulation of NIK/NF-kappaB signaling	-2.82608	2.42507	3.58574	-1.83708
GO:0003197	endocardial cushion development	-2.82591	2.77527	3.69997	-1.83708
GO:0019692	deoxyribose phosphate metabolic process	-2.82591	2.77527	3.69997	-1.83708
GO:0051784	negative regulation of nuclear division	-2.82591	2.77527	3.69997	-1.83708
GO:0097696	receptor signaling pathway via STAT	-2.82591	2.77527	3.69997	-1.83708
GO:0002710	negative regulation of T cell mediated immunity	-2.8242	3.43872	3.8928	-1.83708
GO:0007520	myoblast fusion	-2.8242	3.43872	3.8928	-1.83708
GO:0030225	macrophage differentiation	-2.8242	3.43872	3.8928	-1.83708
GO:0045606	positive regulation of epidermal cell differentiation	-2.8242	3.43872	3.8928	-1.83708
GO:0045954	positive regulation of natural killer cell mediated cytotoxicity	-2.8242	3.43872	3.8928	-1.83708
GO:0048843	negative regulation of axon extension involved in axon guidance	-2.8242	3.43872	3.8928	-1.83708
GO:0060669	embryonic placenta morphogenesis	-2.8242	3.43872	3.8928	-1.83708
GO:2000108	positive regulation of leukocyte apoptotic process	-2.8242	3.43872	3.8928	-1.83708
GO:0008544	epidermis development	-2.82306	1.60871	3.26997	-1.83623
GO:0010522	regulation of calcium ion transport into cytosol	-2.81664	4.35213	4.11832	-1.83062
GO:0045869	negative regulation of single stranded viral RNA replication via double stranded DNA intermediate	-2.81664	4.35213	4.11832	-1.83062
GO:2000696	regulation of epithelial cell differentiation involved in kidney development	-2.81664	4.35213	4.11832	-1.83062
GO:0048813	dendrite morphogenesis	-2.81358	2.51457	3.60594	-1.82891
GO:0010043	response to zinc ion	-2.81203	2.6277	3.64182	-1.82891
GO:0071385	cellular response to glucocorticoid stimulus	-2.81203	2.6277	3.64182	-1.82891
GO:0016485	protein processing	-2.81064	1.79024	3.33747	-1.82891
GO:0001957	intramembranous ossification	-2.80816	6.63182	4.57585	-1.82891
GO:0007501	mesodermal cell fate specification	-2.80816	6.63182	4.57585	-1.82891
GO:0014012	peripheral nervous system axon regeneration	-2.80816	6.63182	4.57585	-1.82891
GO:0031394	positive regulation of prostaglandin biosynthetic process	-2.80816	6.63182	4.57585	-1.82891
GO:0032253	dense core granule localization	-2.80816	6.63182	4.57585	-1.82891
GO:0036072	direct ossification	-2.80816	6.63182	4.57585	-1.82891
GO:0043305	negative regulation of mast cell degranulation	-2.80816	6.63182	4.57585	-1.82891
GO:0044691	tooth eruption	-2.80816	6.63182	4.57585	-1.82891
GO:0045917	positive regulation of complement activation	-2.80816	6.63182	4.57585	-1.82891
GO:0046073	dTMP metabolic process	-2.80816	6.63182	4.57585	-1.82891
GO:0046137	negative regulation of vitamin metabolic process	-2.80816	6.63182	4.57585	-1.82891
GO:0060264	regulation of respiratory burst involved in inflammatory response	-2.80816	6.63182	4.57585	-1.82891
GO:0070106	interleukin-27-mediated signaling pathway	-2.80816	6.63182	4.57585	-1.82891
GO:0072540	T-helper 17 cell lineage commitment	-2.80816	6.63182	4.57585	-1.82891
GO:0072574	hepatocyte proliferation	-2.80816	6.63182	4.57585	-1.82891
GO:0072575	epithelial cell proliferation involved in liver morphogenesis	-2.80816	6.63182	4.57585	-1.82891
GO:0097187	dentinogenesis	-2.80816	6.63182	4.57585	-1.82891
GO:0098597	observational learning	-2.80816	6.63182	4.57585	-1.82891
GO:0099519	dense core granule cytoskeletal transport	-2.80816	6.63182	4.57585	-1.82891
GO:0140507	granzyme-mediated programmed cell death signaling pathway	-2.80816	6.63182	4.57585	-1.82891
GO:1901950	dense core granule transport	-2.80816	6.63182	4.57585	-1.82891
GO:0060191	regulation of lipase activity	-2.79296	2.19219	3.47806	-1.81398
GO:0000165	MAPK cascade	-2.78961	1.80533	3.3276	-1.8109
GO:0090068	positive regulation of cell cycle process	-2.78863	1.65796	3.26543	-1.81018
GO:0016053	organic acid biosynthetic process	-2.78807	1.64558	3.25971	-1.8099
GO:0120162	positive regulation of cold-induced thermogenesis	-2.77954	2.13166	3.44554	-1.80166
GO:0072175	epithelial tube formation	-2.7793	1.96404	3.38241	-1.80166
GO:0001838	embryonic epithelial tube formation	-2.77329	1.9977	3.39065	-1.79683
GO:0001678	cellular glucose homeostasis	-2.77257	2.08026	3.42113	-1.79683
GO:0042542	response to hydrogen peroxide	-2.77257	2.08026	3.42113	-1.79683
GO:0062207	regulation of pattern recognition receptor signaling pathway	-2.77257	2.08026	3.42113	-1.79683
GO:0021587	cerebellum morphogenesis	-2.77207	2.90142	3.69504	-1.79683
GO:0033574	response to testosterone	-2.77207	2.90142	3.69504	-1.79683
GO:0045622	regulation of T-helper cell differentiation	-2.77207	2.90142	3.69504	-1.79683
GO:0048066	developmental pigmentation	-2.77207	2.90142	3.69504	-1.79683
GO:1903115	regulation of actin filament-based movement	-2.77207	2.90142	3.69504	-1.79683
GO:0007589	body fluid secretion	-2.76123	2.38941	3.52206	-1.78679
GO:0060193	positive regulation of lipase activity	-2.76123	2.38941	3.52206	-1.78679
GO:1902305	regulation of sodium ion transmembrane transport	-2.76123	2.38941	3.52206	-1.78679
GO:0120161	regulation of cold-induced thermogenesis	-2.75852	1.89481	3.33942	-1.78434
GO:0072527	pyrimidine-containing compound metabolic process	-2.75707	2.23724	3.46589	-1.78343
GO:0140056	organelle localization by membrane tethering	-2.75707	2.23724	3.46589	-1.78343
GO:0030833	regulation of actin filament polymerization	-2.74586	1.92037	3.33959	-1.77249
GO:0045601	regulation of endothelial cell differentiation	-2.7448	2.71622	3.61564	-1.77227
GO:0060711	labyrinthine layer development	-2.7448	2.71622	3.61564	-1.77227
GO:0021885	forebrain cell migration	-2.74459	2.47334	3.53697	-1.77227
GO:0046888	negative regulation of hormone secretion	-2.74459	2.47334	3.53697	-1.77227
GO:0021545	cranial nerve development	-2.73779	2.57904	3.56617	-1.76626
GO:0034204	lipid translocation	-2.73779	2.57904	3.56617	-1.76626
GO:0051017	actin filament bundle assembly	-2.73779	2.57904	3.56617	-1.76626
GO:0045834	positive regulation of lipid metabolic process	-2.73361	1.85989	3.30637	-1.76235
GO:0002287	alpha-beta T cell activation involved in immune response	-2.73144	3.07209	3.71208	-1.76203
GO:0002293	alpha-beta T cell differentiation involved in immune response	-2.73144	3.07209	3.71208	-1.76203
GO:0021696	cerebellar cortex morphogenesis	-2.73144	3.07209	3.71208	-1.76203
GO:0033006	regulation of mast cell activation involved in immune response	-2.73144	3.07209	3.71208	-1.76203
GO:0033238	regulation of cellular amine metabolic process	-2.73144	3.07209	3.71208	-1.76203
GO:0043029	T cell homeostasis	-2.73144	3.07209	3.71208	-1.76203
GO:0048008	platelet-derived growth factor receptor signaling pathway	-2.73144	3.07209	3.71208	-1.76203
GO:0060828	regulation of canonical Wnt signaling pathway	-2.72913	1.64525	3.21482	-1.76033
GO:0002223	stimulatory C-type lectin receptor signaling pathway	-2.72843	3.69272	3.87957	-1.76033
GO:0032928	regulation of superoxide anion generation	-2.72843	3.69272	3.87957	-1.76033
GO:1903428	positive regulation of reactive oxygen species biosynthetic process	-2.72843	3.69272	3.87957	-1.76033
GO:2001044	regulation of integrin-mediated signaling pathway	-2.72843	3.69272	3.87957	-1.76033
GO:0006690	icosanoid metabolic process	-2.72377	2.01838	3.35978	-1.75593
GO:0009310	amine catabolic process	-2.7118	3.31591	3.76466	-1.74552
GO:0031342	negative regulation of cell killing	-2.7118	3.31591	3.76466	-1.74552
GO:0033280	response to vitamin D	-2.7118	3.31591	3.76466	-1.74552
GO:0042402	cellular biogenic amine catabolic process	-2.7118	3.31591	3.76466	-1.74552
GO:0060317	cardiac epithelial to mesenchymal transition	-2.7118	3.31591	3.76466	-1.74552
GO:1905820	positive regulation of chromosome separation	-2.7118	3.31591	3.76466	-1.74552
GO:0014910	regulation of smooth muscle cell migration	-2.70083	2.21061	3.4117	-1.73507
GO:0071774	response to fibroblast growth factor	-2.70083	2.21061	3.4117	-1.73507
GO:0016055	Wnt signaling pathway	-2.69978	1.63897	3.18968	-1.73454
GO:0198738	cell-cell signaling by wnt	-2.69978	1.63897	3.18968	-1.73454
GO:0048844	artery morphogenesis	-2.69798	2.35478	3.45949	-1.73301
GO:0010565	regulation of cellular ketone metabolic process	-2.69246	1.93428	3.30323	-1.72774
GO:0060348	bone development	-2.68602	1.72142	3.2136	-1.72157
GO:0032273	positive regulation of protein polymerization	-2.68571	2.14453	3.37603	-1.72152
GO:0034331	cell junction maintenance	-2.68505	2.83066	3.60178	-1.72137
GO:0150077	regulation of neuroinflammatory response	-2.68505	2.83066	3.60178	-1.72137
GO:1904375	regulation of protein localization to cell periphery	-2.68344	1.96548	3.30804	-1.72002
GO:0009746	response to hexose	-2.67784	1.86937	3.2666	-1.71508
GO:0015807	L-amino acid transport	-2.67746	2.43345	3.46935	-1.71508
GO:0045428	regulation of nitric oxide biosynthetic process	-2.67746	2.43345	3.46935	-1.71508
GO:0046579	positive regulation of Ras protein signal transduction	-2.67746	2.43345	3.46935	-1.71508
GO:0032835	glomerulus development	-2.66576	2.53215	3.49222	-1.70364
GO:0046629	gamma-delta T cell activation	-2.66023	4.09613	3.92093	-1.69914
GO:0048143	astrocyte activation	-2.66023	4.09613	3.92093	-1.69914
GO:0048245	eosinophil chemotaxis	-2.66023	4.09613	3.92093	-1.69914
GO:0098962	regulation of postsynaptic neurotransmitter receptor activity	-2.66023	4.09613	3.92093	-1.69914
GO:0008064	regulation of actin polymerization or depolymerization	-2.65603	1.83634	3.2365	-1.69545
GO:0071559	response to transforming growth factor beta	-2.65603	1.83634	3.2365	-1.69545
GO:0001771	immunological synapse formation	-2.65069	4.8357	4.0808	-1.69396
GO:0002645	positive regulation of tolerance induction	-2.65069	4.8357	4.0808	-1.69396
GO:0006216	cytidine catabolic process	-2.65069	4.8357	4.0808	-1.69396
GO:0009972	cytidine deamination	-2.65069	4.8357	4.0808	-1.69396
GO:0014049	positive regulation of glutamate secretion	-2.65069	4.8357	4.0808	-1.69396
GO:0016188	synaptic vesicle maturation	-2.65069	4.8357	4.0808	-1.69396
GO:0030656	regulation of vitamin metabolic process	-2.65069	4.8357	4.0808	-1.69396
GO:0031223	auditory behavior	-2.65069	4.8357	4.0808	-1.69396
GO:0033629	negative regulation of cell adhesion mediated by integrin	-2.65069	4.8357	4.0808	-1.69396
GO:0033690	positive regulation of osteoblast proliferation	-2.65069	4.8357	4.0808	-1.69396
GO:0043383	negative T cell selection	-2.65069	4.8357	4.0808	-1.69396
GO:0046087	cytidine metabolic process	-2.65069	4.8357	4.0808	-1.69396
GO:0051231	spindle elongation	-2.65069	4.8357	4.0808	-1.69396
GO:0060402	calcium ion transport into cytosol	-2.65069	4.8357	4.0808	-1.69396
GO:0140052	cellular response to oxidised low-density lipoprotein particle stimulus	-2.65069	4.8357	4.0808	-1.69396
GO:0001101	response to acid chemical	-2.65	1.91974	3.26416	-1.69353
GO:0034599	cellular response to oxidative stress	-2.64781	1.69581	3.17333	-1.69159
GO:0032943	mononuclear cell proliferation	-2.64576	2.1846	3.35828	-1.69005
GO:2000177	regulation of neural precursor cell proliferation	-2.64576	2.1846	3.35828	-1.69005
GO:0048048	embryonic eye morphogenesis	-2.63642	2.98432	3.60679	-1.68135
GO:0071402	cellular response to lipoprotein particle stimulus	-2.63642	2.98432	3.60679	-1.68135
GO:0140029	exocytic process	-2.63629	2.32114	3.39801	-1.68135
GO:0014033	neural crest cell differentiation	-2.63366	2.12147	3.326	-1.67897
GO:0046620	regulation of organ growth	-2.62818	2.06834	3.30234	-1.67374
GO:0002291	T cell activation via T cell receptor contact with antigen bound to MHC molecule on antigen presenting cell	-2.62139	8.70427	4.73166	-1.673
GO:0002584	negative regulation of antigen processing and presentation of peptide antigen	-2.62139	8.70427	4.73166	-1.673
GO:0007057	spindle assembly involved in female meiosis I	-2.62139	8.70427	4.73166	-1.673
GO:0014054	positive regulation of gamma-aminobutyric acid secretion	-2.62139	8.70427	4.73166	-1.673
GO:0014805	smooth muscle adaptation	-2.62139	8.70427	4.73166	-1.673
GO:0019747	regulation of isoprenoid metabolic process	-2.62139	8.70427	4.73166	-1.673
GO:0030951	establishment or maintenance of microtubule cytoskeleton polarity	-2.62139	8.70427	4.73166	-1.673
GO:0033366	protein localization to secretory granule	-2.62139	8.70427	4.73166	-1.673
GO:0035696	monocyte extravasation	-2.62139	8.70427	4.73166	-1.673
GO:0045064	T-helper 2 cell differentiation	-2.62139	8.70427	4.73166	-1.673
GO:0050975	sensory perception of touch	-2.62139	8.70427	4.73166	-1.673
GO:0060300	regulation of cytokine activity	-2.62139	8.70427	4.73166	-1.673
GO:0060676	ureteric bud formation	-2.62139	8.70427	4.73166	-1.673
GO:0061026	cardiac muscle tissue regeneration	-2.62139	8.70427	4.73166	-1.673
GO:0098967	exocytic insertion of neurotransmitter receptor to postsynaptic membrane	-2.62139	8.70427	4.73166	-1.673
GO:0099011	neuronal dense core vesicle exocytosis	-2.62139	8.70427	4.73166	-1.673
GO:0099183	trans-synaptic signaling by BDNF, modulating synaptic transmission	-2.62139	8.70427	4.73166	-1.673
GO:0099191	trans-synaptic signaling by BDNF	-2.62139	8.70427	4.73166	-1.673
GO:0099525	presynaptic dense core vesicle exocytosis	-2.62139	8.70427	4.73166	-1.673
GO:0150062	complement-mediated synapse pruning	-2.62139	8.70427	4.73166	-1.673
GO:1900084	regulation of peptidyl-tyrosine autophosphorylation	-2.62139	8.70427	4.73166	-1.673
GO:1905702	regulation of inhibitory synapse assembly	-2.62139	8.70427	4.73166	-1.673
GO:1990708	conditioned place preference	-2.62139	8.70427	4.73166	-1.673
GO:2000097	regulation of smooth muscle cell-matrix adhesion	-2.62139	8.70427	4.73166	-1.673
GO:0030832	regulation of actin filament length	-2.61799	1.82479	3.20194	-1.66985
GO:0002218	activation of innate immune response	-2.61213	2.39482	3.40304	-1.66449
GO:0070542	response to fatty acid	-2.61213	2.39482	3.40304	-1.66449
GO:0044344	cellular response to fibroblast growth factor stimulus	-2.60893	2.23186	3.34499	-1.66154
GO:0001941	postsynaptic membrane organization	-2.6053	3.20157	3.6422	-1.65964
GO:0010447	response to acidic pH	-2.6053	3.20157	3.6422	-1.65964
GO:0010575	positive regulation of vascular endothelial growth factor production	-2.6053	3.20157	3.6422	-1.65964
GO:0090330	regulation of platelet aggregation	-2.6053	3.20157	3.6422	-1.65964
GO:0021871	forebrain regionalization	-2.60404	3.53217	3.73031	-1.65964
GO:0032331	negative regulation of chondrocyte differentiation	-2.60404	3.53217	3.73031	-1.65964
GO:0032693	negative regulation of interleukin-10 production	-2.60404	3.53217	3.73031	-1.65964
GO:0042430	indole-containing compound metabolic process	-2.60404	3.53217	3.73031	-1.65964
GO:0042554	superoxide anion generation	-2.60404	3.53217	3.73031	-1.65964
GO:0051957	positive regulation of amino acid transport	-2.60404	3.53217	3.73031	-1.65964
GO:1990840	response to lectin	-2.60404	3.53217	3.73031	-1.65964
GO:1990858	cellular response to lectin	-2.60404	3.53217	3.73031	-1.65964
GO:0001658	branching involved in ureteric bud morphogenesis	-2.60131	2.76326	3.51129	-1.65864
GO:0030330	DNA damage response, signal transduction by p53 class mediator	-2.60131	2.76326	3.51129	-1.65864
GO:0031952	regulation of protein autophosphorylation	-2.60131	2.76326	3.51129	-1.65864
GO:0045687	positive regulation of glial cell differentiation	-2.60131	2.76326	3.51129	-1.65864
GO:0046636	negative regulation of alpha-beta T cell activation	-2.60131	2.76326	3.51129	-1.65864
GO:0050691	regulation of defense response to virus by host	-2.60131	2.76326	3.51129	-1.65864
GO:0060443	mammary gland morphogenesis	-2.60131	2.76326	3.51129	-1.65864
GO:0045787	positive regulation of cell cycle	-2.59702	1.52365	3.06053	-1.65517
GO:0003206	cardiac chamber morphogenesis	-2.59635	1.93428	3.22697	-1.65517
GO:0002763	positive regulation of myeloid leukocyte differentiation	-2.59587	2.48693	3.41989	-1.65517
GO:0003229	ventricular cardiac muscle tissue development	-2.59587	2.48693	3.41989	-1.65517
GO:0033209	tumor necrosis factor-mediated signaling pathway	-2.59587	2.48693	3.41989	-1.65517
GO:0045806	negative regulation of endocytosis	-2.59587	2.48693	3.41989	-1.65517
GO:0046513	ceramide biosynthetic process	-2.59587	2.48693	3.41989	-1.65517
GO:0048678	response to axon injury	-2.59587	2.48693	3.41989	-1.65517
GO:0034103	regulation of tissue remodeling	-2.59184	2.1592	3.30559	-1.65163
GO:0048864	stem cell development	-2.59184	2.1592	3.30559	-1.65163
GO:0001885	endothelial cell development	-2.59061	2.60536	3.45339	-1.6509
GO:1903793	positive regulation of anion transport	-2.59061	2.60536	3.45339	-1.6509
GO:0034614	cellular response to reactive oxygen species	-2.58725	1.96707	3.23199	-1.64778
GO:0032465	regulation of cytokinesis	-2.58262	2.0989	3.2766	-1.6434
GO:0050810	regulation of steroid biosynthetic process	-2.5761	2.28845	3.33757	-1.63712
GO:0007059	chromosome segregation	-2.56491	1.58815	3.06331	-1.62618
GO:0010976	positive regulation of neuron projection development	-2.56089	1.83248	3.15946	-1.62239
GO:0010922	positive regulation of phosphatase activity	-2.54551	2.90142	3.50519	-1.60851
GO:0031646	positive regulation of nervous system process	-2.54551	2.90142	3.50519	-1.60851
GO:0045777	positive regulation of blood pressure	-2.54551	2.90142	3.50519	-1.60851
GO:1905332	positive regulation of morphogenesis of an epithelium	-2.54551	2.90142	3.50519	-1.60851
GO:0032370	positive regulation of lipid transport	-2.53904	2.13438	3.25363	-1.60851
GO:0002138	retinoic acid biosynthetic process	-2.5378	5.80284	4.17181	-1.60851
GO:0002544	chronic inflammatory response	-2.5378	5.80284	4.17181	-1.60851
GO:0006558	L-phenylalanine metabolic process	-2.5378	5.80284	4.17181	-1.60851
GO:0006559	L-phenylalanine catabolic process	-2.5378	5.80284	4.17181	-1.60851
GO:0007197	adenylate cyclase-inhibiting G protein-coupled acetylcholine receptor signaling pathway	-2.5378	5.80284	4.17181	-1.60851
GO:0009131	pyrimidine nucleoside monophosphate catabolic process	-2.5378	5.80284	4.17181	-1.60851
GO:0009178	pyrimidine deoxyribonucleoside monophosphate catabolic process	-2.5378	5.80284	4.17181	-1.60851
GO:0014052	regulation of gamma-aminobutyric acid secretion	-2.5378	5.80284	4.17181	-1.60851
GO:0014808	release of sequestered calcium ion into cytosol by sarcoplasmic reticulum	-2.5378	5.80284	4.17181	-1.60851
GO:0016264	gap junction assembly	-2.5378	5.80284	4.17181	-1.60851
GO:0042590	antigen processing and presentation of exogenous peptide antigen via MHC class I	-2.5378	5.80284	4.17181	-1.60851
GO:0060372	regulation of atrial cardiac muscle cell membrane repolarization	-2.5378	5.80284	4.17181	-1.60851
GO:0060539	diaphragm development	-2.5378	5.80284	4.17181	-1.60851
GO:0060693	regulation of branching involved in salivary gland morphogenesis	-2.5378	5.80284	4.17181	-1.60851
GO:0060700	regulation of ribonuclease activity	-2.5378	5.80284	4.17181	-1.60851
GO:0072576	liver morphogenesis	-2.5378	5.80284	4.17181	-1.60851
GO:0090306	meiotic spindle assembly	-2.5378	5.80284	4.17181	-1.60851
GO:0097021	lymphocyte migration into lymphoid organs	-2.5378	5.80284	4.17181	-1.60851
GO:0098693	regulation of synaptic vesicle cycle	-2.5378	5.80284	4.17181	-1.60851
GO:0098700	neurotransmitter loading into synaptic vesicle	-2.5378	5.80284	4.17181	-1.60851
GO:0099640	axo-dendritic protein transport	-2.5378	5.80284	4.17181	-1.60851
GO:0099641	anterograde axonal protein transport	-2.5378	5.80284	4.17181	-1.60851
GO:1902221	erythrose 4-phosphate/phosphoenolpyruvate family amino acid metabolic process	-2.5378	5.80284	4.17181	-1.60851
GO:1902222	erythrose 4-phosphate/phosphoenolpyruvate family amino acid catabolic process	-2.5378	5.80284	4.17181	-1.60851
GO:1903764	regulation of potassium ion export across plasma membrane	-2.5378	5.80284	4.17181	-1.60851
GO:1904116	response to vasopressin	-2.5378	5.80284	4.17181	-1.60851
GO:1904117	cellular response to vasopressin	-2.5378	5.80284	4.17181	-1.60851
GO:1905383	protein localization to presynapse	-2.5378	5.80284	4.17181	-1.60851
GO:1905603	regulation of blood-brain barrier permeability	-2.5378	5.80284	4.17181	-1.60851
GO:1990416	cellular response to brain-derived neurotrophic factor stimulus	-2.5378	5.80284	4.17181	-1.60851
GO:1990709	presynaptic active zone organization	-2.5378	5.80284	4.17181	-1.60851
GO:2000501	regulation of natural killer cell chemotaxis	-2.5378	5.80284	4.17181	-1.60851
GO:2000969	positive regulation of AMPA receptor activity	-2.5378	5.80284	4.17181	-1.60851
GO:0035051	cardiocyte differentiation	-2.53566	1.98656	3.19748	-1.60661
GO:0010639	negative regulation of organelle organization	-2.53058	1.52706	3.01005	-1.60177
GO:0043954	cellular component maintenance	-2.52802	2.4433	3.3491	-1.59993
GO:0061180	mammary gland epithelium development	-2.52802	2.4433	3.3491	-1.59993
GO:0090175	regulation of establishment of planar polarity	-2.52802	2.4433	3.3491	-1.59993
GO:0008584	male gonad development	-2.52636	1.87739	3.14895	-1.59874
GO:1905039	carboxylic acid transmembrane transport	-2.52636	1.87739	3.14895	-1.59874
GO:0008542	visual learning	-2.52068	2.699	3.42342	-1.59402
GO:0014075	response to amine	-2.52068	2.699	3.42342	-1.59402
GO:0014911	positive regulation of smooth muscle cell migration	-2.52068	2.699	3.42342	-1.59402
GO:0046849	bone remodeling	-2.52068	2.699	3.42342	-1.59402
GO:0003208	cardiac ventricle morphogenesis	-2.51737	2.25666	3.27813	-1.5929
GO:0015908	fatty acid transport	-2.51737	2.25666	3.27813	-1.5929
GO:0046456	icosanoid biosynthetic process	-2.5173	2.55325	3.37528	-1.5929
GO:0009125	nucleoside monophosphate catabolic process	-2.51672	3.86856	3.73812	-1.5929
GO:0019755	one-carbon compound transport	-2.51672	3.86856	3.73812	-1.5929
GO:0043116	negative regulation of vascular permeability	-2.51672	3.86856	3.73812	-1.5929
GO:0048499	synaptic vesicle membrane organization	-2.51672	3.86856	3.73812	-1.5929
GO:0048535	lymph node development	-2.51672	3.86856	3.73812	-1.5929
GO:0051782	negative regulation of cell division	-2.51672	3.86856	3.73812	-1.5929
GO:0072079	nephron tubule formation	-2.51672	3.86856	3.73812	-1.5929
GO:0072677	eosinophil migration	-2.51672	3.86856	3.73812	-1.5929
GO:0150078	positive regulation of neuroinflammatory response	-2.51672	3.86856	3.73812	-1.5929
GO:0007190	activation of adenylate cyclase activity	-2.50424	3.09485	3.52495	-1.58161
GO:0008045	motor neuron axon guidance	-2.50424	3.09485	3.52495	-1.58161
GO:0033561	regulation of water loss via skin	-2.50424	3.09485	3.52495	-1.58161
GO:0042417	dopamine metabolic process	-2.50424	3.09485	3.52495	-1.58161
GO:0070050	neuron cellular homeostasis	-2.50424	3.09485	3.52495	-1.58161
GO:0009749	response to glucose	-2.50386	1.8409	3.11672	-1.58146
GO:0048644	muscle organ morphogenesis	-2.49795	2.17607	3.23427	-1.57578
GO:0001964	startle response	-2.48744	3.38499	3.58913	-1.56739
GO:0002922	positive regulation of humoral immune response	-2.48744	3.38499	3.58913	-1.56739
GO:0015813	L-glutamate transmembrane transport	-2.48744	3.38499	3.58913	-1.56739
GO:0040037	negative regulation of fibroblast growth factor receptor signaling pathway	-2.48744	3.38499	3.58913	-1.56739
GO:0043567	regulation of insulin-like growth factor receptor signaling pathway	-2.48744	3.38499	3.58913	-1.56739
GO:0048745	smooth muscle tissue development	-2.48744	3.38499	3.58913	-1.56739
GO:0051938	L-glutamate import	-2.48744	3.38499	3.58913	-1.56739
GO:0090023	positive regulation of neutrophil chemotaxis	-2.48744	3.38499	3.58913	-1.56739
GO:2000353	positive regulation of endothelial cell apoptotic process	-2.48744	3.38499	3.58913	-1.56739
GO:0006940	regulation of smooth muscle contraction	-2.48661	2.32114	3.27413	-1.56724
GO:0080164	regulation of nitric oxide metabolic process	-2.48661	2.32114	3.27413	-1.56724
GO:0046546	development of primary male sexual characteristics	-2.48635	1.86369	3.1112	-1.56724
GO:1903825	organic acid transmembrane transport	-2.48635	1.86369	3.1112	-1.56724
GO:0032091	negative regulation of protein binding	-2.48349	2.05517	3.17961	-1.56461
GO:0002357	defense response to tumor cell	-2.4716	4.46373	3.83559	-1.55622
GO:0002664	regulation of T cell tolerance induction	-2.4716	4.46373	3.83559	-1.55622
GO:0003084	positive regulation of systemic arterial blood pressure	-2.4716	4.46373	3.83559	-1.55622
GO:0006586	indolalkylamine metabolic process	-2.4716	4.46373	3.83559	-1.55622
GO:0006978	DNA damage response, signal transduction by p53 class mediator resulting in transcription of p21 class mediator	-2.4716	4.46373	3.83559	-1.55622
GO:0010818	T cell chemotaxis	-2.4716	4.46373	3.83559	-1.55622
GO:0016322	neuron remodeling	-2.4716	4.46373	3.83559	-1.55622
GO:0030431	sleep	-2.4716	4.46373	3.83559	-1.55622
GO:0031392	regulation of prostaglandin biosynthetic process	-2.4716	4.46373	3.83559	-1.55622
GO:0032736	positive regulation of interleukin-13 production	-2.4716	4.46373	3.83559	-1.55622
GO:0043650	dicarboxylic acid biosynthetic process	-2.4716	4.46373	3.83559	-1.55622
GO:0045006	DNA deamination	-2.4716	4.46373	3.83559	-1.55622
GO:0048246	macrophage chemotaxis	-2.4716	4.46373	3.83559	-1.55622
GO:0051918	negative regulation of fibrinolysis	-2.4716	4.46373	3.83559	-1.55622
GO:0070234	positive regulation of T cell apoptotic process	-2.4716	4.46373	3.83559	-1.55622
GO:1902904	negative regulation of supramolecular fiber organization	-2.47072	1.78001	3.06616	-1.55556
GO:0046530	photoreceptor cell differentiation	-2.46213	2.40118	3.2798	-1.54745
GO:1902475	L-alpha-amino acid transmembrane transport	-2.46213	2.40118	3.2798	-1.54745
GO:0060415	muscle tissue morphogenesis	-2.46004	2.22575	3.21967	-1.54559
GO:0051099	positive regulation of binding	-2.45893	1.75435	3.04649	-1.54492
GO:0006949	syncytium formation	-2.45846	2.82301	3.40705	-1.54492
GO:0045762	positive regulation of adenylate cyclase activity	-2.45846	2.82301	3.40705	-1.54492
GO:0071276	cellular response to cadmium ion	-2.45846	2.82301	3.40705	-1.54492
GO:0021515	cell differentiation in spinal cord	-2.44634	2.50319	3.29905	-1.53419
GO:0031281	positive regulation of cyclase activity	-2.44634	2.50319	3.29905	-1.53419
GO:0031638	zymogen activation	-2.44634	2.50319	3.29905	-1.53419
GO:0045668	negative regulation of osteoblast differentiation	-2.44634	2.50319	3.29905	-1.53419
GO:0050982	detection of mechanical stimulus	-2.44634	2.50319	3.29905	-1.53419
GO:2000179	positive regulation of neural precursor cell proliferation	-2.44634	2.50319	3.29905	-1.53419
GO:0010712	regulation of collagen metabolic process	-2.443	2.63766	3.33802	-1.532
GO:0045840	positive regulation of mitotic nuclear division	-2.443	2.63766	3.33802	-1.532
GO:0048286	lung alveolus development	-2.443	2.63766	3.33802	-1.532
GO:0061001	regulation of dendritic spine morphogenesis	-2.443	2.63766	3.33802	-1.532
GO:2001239	regulation of extrinsic apoptotic signaling pathway in absence of ligand	-2.443	2.63766	3.33802	-1.532
GO:0061097	regulation of protein tyrosine kinase activity	-2.43668	2.08642	3.15178	-1.52591
GO:0045807	positive regulation of endocytosis	-2.43534	2.03399	3.13201	-1.5248
GO:0010632	regulation of epithelial cell migration	-2.43278	1.56076	2.94645	-1.52247
GO:0017015	regulation of transforming growth factor beta receptor signaling pathway	-2.42766	1.81586	3.04477	-1.51758
GO:0010812	negative regulation of cell-substrate adhesion	-2.4263	2.28597	3.21145	-1.51691
GO:0014823	response to activity	-2.4263	2.28597	3.21145	-1.51691
GO:0050854	regulation of antigen receptor-mediated signaling pathway	-2.4263	2.28597	3.21145	-1.51691
GO:0007212	dopamine receptor signaling pathway	-2.4082	2.99502	3.41251	-1.50017
GO:0035115	embryonic forelimb morphogenesis	-2.4082	2.99502	3.41251	-1.50017
GO:0048710	regulation of astrocyte differentiation	-2.4082	2.99502	3.41251	-1.50017
GO:0061036	positive regulation of cartilage development	-2.4082	2.99502	3.41251	-1.50017
GO:1902042	negative regulation of extrinsic apoptotic signaling pathway via death domain receptors	-2.4082	2.99502	3.41251	-1.50017
GO:1990776	response to angiotensin	-2.4082	2.99502	3.41251	-1.50017
GO:0050864	regulation of B cell activation	-2.40626	1.68282	2.97502	-1.49846
GO:0048015	phosphatidylinositol-mediated signaling	-2.40408	2.19567	3.16216	-1.49675
GO:0060420	regulation of heart growth	-2.40408	2.19567	3.16216	-1.49675
GO:0045599	negative regulation of fat cell differentiation	-2.39813	2.36048	3.21193	-1.49125
GO:0051785	positive regulation of nuclear division	-2.39813	2.36048	3.21193	-1.49125
GO:0030509	BMP signaling pathway	-2.39182	2.12299	3.12678	-1.48517
GO:0007213	G protein-coupled acetylcholine receptor signaling pathway	-2.38442	3.66495	3.56801	-1.47958
GO:0010544	negative regulation of platelet activation	-2.38442	3.66495	3.56801	-1.47958
GO:0030728	ovulation	-2.38442	3.66495	3.56801	-1.47958
GO:0032930	positive regulation of superoxide anion generation	-2.38442	3.66495	3.56801	-1.47958
GO:0034505	tooth mineralization	-2.38442	3.66495	3.56801	-1.47958
GO:0035329	hippo signaling	-2.38442	3.66495	3.56801	-1.47958
GO:0042574	retinal metabolic process	-2.38442	3.66495	3.56801	-1.47958
GO:0045953	negative regulation of natural killer cell mediated cytotoxicity	-2.38442	3.66495	3.56801	-1.47958
GO:0001816	cytokine production	-2.37788	3.24959	3.45523	-1.4762
GO:0002313	mature B cell differentiation involved in immune response	-2.37788	3.24959	3.45523	-1.4762
GO:0009065	glutamine family amino acid catabolic process	-2.37788	3.24959	3.45523	-1.4762
GO:0009219	pyrimidine deoxyribonucleotide metabolic process	-2.37788	3.24959	3.45523	-1.4762
GO:0021895	cerebral cortex neuron differentiation	-2.37788	3.24959	3.45523	-1.4762
GO:0031103	axon regeneration	-2.37788	3.24959	3.45523	-1.4762
GO:0032816	positive regulation of natural killer cell activation	-2.37788	3.24959	3.45523	-1.4762
GO:0034114	regulation of heterotypic cell-cell adhesion	-2.37788	3.24959	3.45523	-1.4762
GO:0045576	mast cell activation	-2.37788	3.24959	3.45523	-1.4762
GO:0050860	negative regulation of T cell receptor signaling pathway	-2.37788	3.24959	3.45523	-1.4762
GO:0051984	positive regulation of chromosome segregation	-2.37788	3.24959	3.45523	-1.4762
GO:0060219	camera-type eye photoreceptor cell differentiation	-2.37788	3.24959	3.45523	-1.4762
GO:0060512	prostate gland morphogenesis	-2.37788	3.24959	3.45523	-1.4762
GO:0062149	detection of stimulus involved in sensory perception of pain	-2.37788	3.24959	3.45523	-1.4762
GO:0046622	positive regulation of organ growth	-2.37764	2.45505	3.22461	-1.47618
GO:0043491	protein kinase B signaling	-2.37502	2.74872	3.31213	-1.47401
GO:0072524	pyridine-containing compound metabolic process	-2.37502	2.74872	3.31213	-1.47401
GO:0008037	cell recognition	-2.37332	1.65796	2.93795	-1.47276
GO:0050679	positive regulation of epithelial cell proliferation	-2.37332	1.65796	2.93795	-1.47276
GO:0001754	eye photoreceptor cell differentiation	-2.36811	2.57904	3.25497	-1.46856
GO:0002548	monocyte chemotaxis	-2.36811	2.57904	3.25497	-1.46856
GO:1990573	potassium ion import across plasma membrane	-2.36811	2.57904	3.25497	-1.46856
GO:2000404	regulation of T cell migration	-2.36811	2.57904	3.25497	-1.46856
GO:0006835	dicarboxylic acid transport	-2.36756	2.25185	3.14989	-1.46856
GO:0055006	cardiac cell development	-2.36756	2.25185	3.14989	-1.46856
GO:1990138	neuron projection extension	-2.36756	2.25185	3.14989	-1.46856
GO:0140013	meiotic nuclear division	-2.36518	1.74784	2.96678	-1.46641
GO:0001933	negative regulation of protein phosphorylation	-2.35458	1.50191	2.85792	-1.45603
GO:0098754	detoxification	-2.35077	1.84636	2.99238	-1.45244
GO:0007586	digestion	-2.34936	1.95236	3.03031	-1.45126
GO:0050773	regulation of dendrite development	-2.3418	1.9929	3.03849	-1.44392
GO:1902893	regulation of miRNA transcription	-2.33595	2.32114	3.14542	-1.43829
GO:0007292	female gamete generation	-2.31731	1.77954	2.93892	-1.42379
GO:1903844	regulation of cellular response to transforming growth factor beta stimulus	-2.31731	1.77954	2.93892	-1.42379
GO:0002717	positive regulation of natural killer cell mediated immunity	-2.3168	2.90142	3.30451	-1.42379
GO:0045684	positive regulation of epidermis development	-2.3168	2.90142	3.30451	-1.42379
GO:0002840	regulation of T cell mediated immune response to tumor cell	-2.3131	5.15808	3.83092	-1.42379
GO:0007196	adenylate cyclase-inhibiting G protein-coupled glutamate receptor signaling pathway	-2.3131	5.15808	3.83092	-1.42379
GO:0010692	regulation of alkaline phosphatase activity	-2.3131	5.15808	3.83092	-1.42379
GO:0015670	carbon dioxide transport	-2.3131	5.15808	3.83092	-1.42379
GO:0016102	diterpenoid biosynthetic process	-2.3131	5.15808	3.83092	-1.42379
GO:0019371	cyclooxygenase pathway	-2.3131	5.15808	3.83092	-1.42379
GO:0021520	spinal cord motor neuron cell fate specification	-2.3131	5.15808	3.83092	-1.42379
GO:0031915	positive regulation of synaptic plasticity	-2.3131	5.15808	3.83092	-1.42379
GO:0034138	toll-like receptor 3 signaling pathway	-2.3131	5.15808	3.83092	-1.42379
GO:0048671	negative regulation of collateral sprouting	-2.3131	5.15808	3.83092	-1.42379
GO:0048819	regulation of hair follicle maturation	-2.3131	5.15808	3.83092	-1.42379
GO:0048845	venous blood vessel morphogenesis	-2.3131	5.15808	3.83092	-1.42379
GO:0050915	sensory perception of sour taste	-2.3131	5.15808	3.83092	-1.42379
GO:0060052	neurofilament cytoskeleton organization	-2.3131	5.15808	3.83092	-1.42379
GO:0060075	regulation of resting membrane potential	-2.3131	5.15808	3.83092	-1.42379
GO:0062042	regulation of cardiac epithelial to mesenchymal transition	-2.3131	5.15808	3.83092	-1.42379
GO:0070493	thrombin-activated receptor signaling pathway	-2.3131	5.15808	3.83092	-1.42379
GO:0070562	regulation of vitamin D receptor signaling pathway	-2.3131	5.15808	3.83092	-1.42379
GO:0086070	SA node cell to atrial cardiac muscle cell communication	-2.3131	5.15808	3.83092	-1.42379
GO:0090594	inflammatory response to wounding	-2.3131	5.15808	3.83092	-1.42379
GO:0098598	learned vocalization behavior or vocal learning	-2.3131	5.15808	3.83092	-1.42379
GO:0098698	postsynaptic specialization assembly	-2.3131	5.15808	3.83092	-1.42379
GO:0098953	receptor diffusion trapping	-2.3131	5.15808	3.83092	-1.42379
GO:0098970	postsynaptic neurotransmitter receptor diffusion trapping	-2.3131	5.15808	3.83092	-1.42379
GO:0099628	neurotransmitter receptor diffusion trapping	-2.3131	5.15808	3.83092	-1.42379
GO:1903514	release of sequestered calcium ion into cytosol by endoplasmic reticulum	-2.3131	5.15808	3.83092	-1.42379
GO:2000553	positive regulation of T-helper 2 cell cytokine production	-2.3131	5.15808	3.83092	-1.42379
GO:2001187	positive regulation of CD8-positive, alpha-beta T cell activation	-2.3131	5.15808	3.83092	-1.42379
GO:2001280	positive regulation of unsaturated fatty acid biosynthetic process	-2.3131	5.15808	3.83092	-1.42379
GO:0007638	mechanosensory behavior	-2.3114	4.14489	3.61404	-1.42379
GO:0016082	synaptic vesicle priming	-2.3114	4.14489	3.61404	-1.42379
GO:0032230	positive regulation of synaptic transmission, GABAergic	-2.3114	4.14489	3.61404	-1.42379
GO:0042136	neurotransmitter biosynthetic process	-2.3114	4.14489	3.61404	-1.42379
GO:0042772	DNA damage response, signal transduction resulting in transcription	-2.3114	4.14489	3.61404	-1.42379
GO:0043584	nose development	-2.3114	4.14489	3.61404	-1.42379
GO:0050966	detection of mechanical stimulus involved in sensory perception of pain	-2.3114	4.14489	3.61404	-1.42379
GO:0051255	spindle midzone assembly	-2.3114	4.14489	3.61404	-1.42379
GO:0070296	sarcoplasmic reticulum calcium ion transport	-2.3114	4.14489	3.61404	-1.42379
GO:0090128	regulation of synapse maturation	-2.3114	4.14489	3.61404	-1.42379
GO:1900426	positive regulation of defense response to bacterium	-2.3114	4.14489	3.61404	-1.42379
GO:1904862	inhibitory synapse assembly	-2.3114	4.14489	3.61404	-1.42379
GO:0015909	long-chain fatty acid transport	-2.3111	2.40873	3.15188	-1.42379
GO:0033077	T cell differentiation in thymus	-2.3111	2.40873	3.15188	-1.42379
GO:0001707	mesoderm formation	-2.31031	2.21873	3.08942	-1.42322
[truncated: 246 more rows]
