# Supplementary material for: Integrated bioinformatics analysis and experimental validation reveal ISG20 as a novel prognostic indicator expressed on M2 macrophage in glioma
Source: BMC Cancer. 2023 Jun 28;23:596. doi: 10.1186/s12885-023-11057-0 (PMC10303331; doi:10.1186/s12885-023-11057-0)
Supplement: Supplementary file 6 — Additional file 6. Table S6 [file 12885_2023_11057_MOESM6_ESM.xlsx]

## Sheet: _FINAL_GO
Table S6. Significant enriched terms of cellular component by the differential expressed genes between ISG20 low and high subgroups
GO terms	Description	Log10 P-value	Enrichment	Z-score	Log10 q-value
GO:0031012	extracellular matrix	-63.4346	3.88211	21.35	-60.3064
GO:0030312	external encapsulating structure	-63.2947	3.87533	21.3187	-60.3064
GO:0098794	postsynapse	-52.8754	3.47793	19.0483	-50.0632
GO:0097060	synaptic membrane	-49.2892	4.20045	19.098	-46.6019
GO:0062023	collagen-containing extracellular matrix	-48.6982	3.92267	18.7214	-46.1078
GO:0045211	postsynaptic membrane	-39.89	4.41102	17.3201	-37.3788
GO:0098797	plasma membrane protein complex	-38.0756	2.87286	15.518	-35.6313
GO:0034702	ion channel complex	-33.9347	3.94751	15.5947	-31.5484
GO:0030425	dendrite	-33.7118	2.90617	14.6165	-31.3766
GO:0097447	dendritic tree	-33.5365	2.89669	14.5681	-31.2471
GO:0098978	glutamatergic synapse	-32.7218	3.74729	15.1471	-30.4738
GO:0030424	axon	-32.0005	2.81406	14.1408	-29.7903
GO:0099572	postsynaptic specialization	-29.976	3.50553	14.2878	-27.8006
GO:0098552	side of membrane	-28.9705	2.63379	13.2617	-26.8272
GO:0044297	cell body	-28.3588	2.83272	13.3073	-26.2455
GO:0043025	neuronal cell body	-27.3067	2.93146	13.1396	-25.2416
GO:0098984	neuron to neuron synapse	-27.3005	3.34458	13.4885	-25.2416
GO:0098793	presynapse	-25.7215	2.81004	12.6336	-23.6874
GO:0034703	cation channel complex	-25.6676	3.95648	13.5144	-23.6569
GO:0009897	external side of plasma membrane	-25.3497	2.90142	12.6187	-23.3613
GO:1902495	transmembrane transporter complex	-24.8195	3.10922	12.6544	-22.8523
GO:0099240	intrinsic component of synaptic membrane	-24.7861	4.4972	13.6194	-22.8391
GO:0032279	asymmetric synapse	-24.7523	3.30564	12.7924	-22.8246
GO:0014069	postsynaptic density	-24.6507	3.32112	12.7772	-22.7416
GO:0098936	intrinsic component of postsynaptic membrane	-23.898	5.00082	13.6525	-22.0065
GO:1990351	transporter complex	-23.8306	2.98846	12.2933	-21.9562
GO:0099634	postsynaptic specialization membrane	-23.5159	5.1025	13.5937	-21.6579
GO:0099055	integral component of postsynaptic membrane	-23.0967	5.01602	13.4218	-21.2544
GO:0099699	integral component of synaptic membrane	-22.515	4.43976	12.9246	-20.688
GO:0098948	intrinsic component of postsynaptic specialization membrane	-20.1543	5.65777	12.8092	-18.3421
GO:0099060	integral component of postsynaptic specialization membrane	-19.8951	5.72748	12.7542	-18.0971
GO:0005788	endoplasmic reticulum lumen	-19.7909	3.06002	11.213	-18.0067
GO:0043197	dendritic spine	-19.7418	3.91355	11.7666	-17.9709
GO:0044309	neuron spine	-19.602	3.89092	11.7093	-17.8442
GO:0045121	membrane raft	-18.9889	2.95482	10.8967	-17.2436
GO:0098857	membrane microdomain	-18.8993	2.94579	10.8632	-17.1663
GO:0042611	MHC protein complex	-18.436	9.74878	13.4376	-16.7149
GO:0043235	receptor complex	-18.0583	2.41074	10.1957	-16.3487
GO:0030667	secretory granule membrane	-17.9531	2.93862	10.5694	-16.2548
GO:0042734	presynaptic membrane	-17.8801	4.05793	11.2551	-16.1928
GO:0060076	excitatory synapse	-17.5657	6.59931	12.2888	-15.8891
GO:0150034	distal axon	-16.9712	3.02943	10.3239	-15.3051
GO:0005604	basement membrane	-16.5102	4.6662	11.1052	-14.8543
GO:0098982	GABA-ergic synapse	-16.365	5.39419	11.3826	-14.7191
GO:0098839	postsynaptic density membrane	-16.2728	4.82484	11.0961	-14.6366
GO:0005581	collagen trimer	-15.086	4.72325	10.6173	-13.4594
GO:0030139	endocytic vesicle	-14.9682	2.64691	9.40546	-13.3509
GO:0043204	perikaryon	-14.9262	3.61736	9.99901	-13.3181
GO:0030658	transport vesicle membrane	-14.2977	3.07365	9.45719	-12.6985
GO:0048471	perinuclear region of cytoplasm	-14.2559	2.04428	8.71472	-12.6655
GO:0042613	MHC class II protein complex	-13.9253	10.2403	11.7019	-12.3435
GO:0030666	endocytic vesicle membrane	-13.121	3.1108	9.05673	-11.5477
GO:0030133	transport vesicle	-12.3697	2.31001	8.27149	-10.8046
GO:0044306	neuron projection terminus	-12.3564	3.57098	9.0205	-10.7995
GO:0005911	cell-cell junction	-11.8723	2.15006	7.97875	-10.3233
GO:0099146	intrinsic component of postsynaptic density membrane	-11.5604	5.15808	9.39079	-10.0192
GO:0034774	secretory granule lumen	-11.4761	2.45089	8.03737	-9.94256
GO:0060205	cytoplasmic vesicle lumen	-11.282	2.42827	7.94921	-9.75606
GO:0099061	integral component of postsynaptic density membrane	-11.2694	5.23394	9.29223	-9.75084
GO:0031983	vesicle lumen	-11.1544	2.41342	7.89099	-9.64318
GO:0030672	synaptic vesicle membrane	-11.1181	3.62678	8.5519	-9.6211
GO:0099501	exocytic vesicle membrane	-11.1181	3.62678	8.5519	-9.6211
GO:0034705	potassium channel complex	-10.6976	3.95648	8.52853	-9.20759
GO:0098889	intrinsic component of presynaptic membrane	-10.479	4.23451	8.55422	-8.99585
GO:0000323	lytic vacuole	-10.3811	1.85314	7.21019	-8.91128
GO:0005764	lysosome	-10.3811	1.85314	7.21019	-8.91128
GO:0043679	axon terminus	-10.1969	3.46135	8.08481	-8.73364
GO:0031225	anchored component of membrane	-10.1755	2.95293	7.81756	-8.71863
GO:0098636	protein complex involved in cell adhesion	-10.135	4.9101	8.66537	-8.68447
GO:0070820	tertiary granule	-10.0522	2.97219	7.77636	-8.60798
GO:0001772	immunological synapse	-9.9607	5.27531	8.71433	-8.52259
GO:0008328	ionotropic glutamate receptor complex	-9.90851	5.5127	8.76956	-8.47648
GO:0031091	platelet alpha granule	-9.56191	3.69852	7.91634	-8.13586
GO:0098685	Schaffer collateral - CA1 synapse	-9.22331	4.02975	7.90342	-7.80318
GO:0031253	cell projection membrane	-9.08166	2.21873	6.93954	-7.66735
GO:1902710	GABA receptor complex	-8.83201	7.18447	8.70536	-7.42346
GO:0098878	neurotransmitter receptor complex	-8.82284	4.90018	8.03967	-7.41997
GO:0048786	presynaptic active zone	-8.79706	3.86856	7.63763	-7.39979
GO:0098688	parallel fiber to Purkinje cell synapse	-8.72688	8.51084	8.9344	-7.33514
GO:0071556	integral component of lumenal side of endoplasmic reticulum membrane	-8.60467	6.00294	8.27669	-7.22379
GO:0098553	lumenal side of endoplasmic reticulum membrane	-8.60467	6.00294	8.27669	-7.22379
GO:0070382	exocytic vesicle	-8.59913	2.49809	6.8948	-7.22358
GO:0031256	leading edge membrane	-8.49797	2.7036	6.96011	-7.12768
GO:0031093	platelet alpha granule lumen	-8.42916	3.98404	7.50841	-7.06407
GO:0008076	voltage-gated potassium channel complex	-8.39642	3.71977	7.38524	-7.03647
GO:0044853	plasma membrane raft	-8.37912	3.18386	7.1417	-7.02425
GO:0042383	sarcolemma	-8.25351	2.96687	6.98044	-6.90366
GO:0032589	neuron projection membrane	-8.07597	4.13084	7.39154	-6.73109
GO:0098563	intrinsic component of synaptic vesicle membrane	-8.01218	4.93242	7.64189	-6.67221
GO:0008021	synaptic vesicle	-7.90346	2.49098	6.57734	-6.56834
GO:0045177	apical part of cell	-7.86305	1.97947	6.26669	-6.53272
GO:0098802	plasma membrane signaling receptor complex	-7.71079	2.1398	6.29419	-6.38521
GO:0099056	integral component of presynaptic membrane	-7.68619	3.81082	7.07256	-6.3653
GO:0030427	site of polarized growth	-7.56024	2.6251	6.48587	-6.244
GO:0030135	coated vesicle	-7.48137	2.14086	6.18966	-6.16973
GO:0034706	sodium channel complex	-7.3029	5.80284	7.52308	-5.9958
GO:0016324	apical plasma membrane	-7.25547	2.02537	6.01823	-5.95288
GO:0098576	lumenal side of membrane	-7.1997	4.97387	7.22308	-5.90156
GO:0042581	specific granule	-7.1379	2.61128	6.27492	-5.84417
GO:1902711	GABA-A receptor complex	-7.12547	6.71908	7.65708	-5.83611
GO:0030426	growth cone	-6.99331	2.57904	6.18789	-5.70827
GO:0012507	ER to Golgi transport vesicle membrane	-6.90238	3.74377	6.64069	-5.62161
GO:0005938	cell cortex	-6.6634	2.05907	5.75534	-5.38687
GO:0031252	cell leading edge	-6.61149	1.89253	5.63554	-5.33916
GO:0030134	COPII-coated ER to Golgi transport vesicle	-6.60697	3.08662	6.22168	-5.33879
GO:0098637	protein complex involved in cell-matrix adhesion	-6.46047	7.4608	7.42462	-5.19641
GO:0030669	clathrin-coated endocytic vesicle membrane	-6.37986	3.38499	6.2215	-5.11988
GO:0015629	actin cytoskeleton	-6.32379	1.78371	5.43162	-5.06785
GO:0045178	basal part of cell	-6.31195	2.10622	5.60655	-5.06001
GO:0045334	clathrin-coated endocytic vesicle	-6.29663	3.06084	6.04566	-5.04866
GO:0010008	endosome membrane	-6.24367	1.74732	5.37066	-4.99962
GO:0030662	coated vesicle membrane	-6.12812	2.29757	5.6106	-4.8892
GO:0032590	dendrite membrane	-6.12548	4.24598	6.38641	-4.8892
GO:0019898	extrinsic component of membrane	-6.11402	1.99588	5.44711	-4.88156
GO:0034707	chloride channel complex	-6.0549	3.79417	6.1923	-4.82623
GO:0042612	MHC class I protein complex	-5.96747	9.02665	7.39509	-4.74256
GO:0030285	integral component of synaptic vesicle membrane	-5.87404	4.97387	6.45977	-4.65286
GO:0030136	clathrin-coated vesicle	-5.76614	2.20013	5.37175	-4.54866
GO:0045335	phagocytic vesicle	-5.73244	2.52298	5.50618	-4.51862
GO:0005891	voltage-gated calcium channel complex	-5.67427	3.95648	6.02618	-4.46409
GO:1905286	serine-type peptidase complex	-5.58422	7.14196	6.80136	-4.37764
GO:0019897	extrinsic component of plasma membrane	-5.53375	2.32114	5.30422	-4.33074
GO:0034704	calcium channel complex	-5.52437	3.24277	5.68527	-4.32491
GO:0005925	focal adhesion	-5.51273	1.79185	5.02409	-4.31678
GO:0030055	cell-substrate junction	-5.49866	1.78134	5.01084	-4.30621
GO:0001518	voltage-gated sodium channel complex	-5.48042	6.14419	6.51459	-4.29143
GO:0032281	AMPA glutamate receptor complex	-5.36333	4.9101	6.1247	-4.17777
GO:0009925	basal plasma membrane	-5.28416	2.02639	5.02407	-4.102
GO:0098644	complex of collagen trimers	-5.26475	5.27531	6.15972	-4.08598
GO:0044305	calyx of Held	-5.21409	5.80284	6.25875	-4.04199
GO:0043083	synaptic cleft	-5.21409	5.80284	6.25875	-4.04199
GO:0030665	clathrin-coated vesicle membrane	-5.17879	2.46181	5.16837	-4.01
GO:0072562	blood microparticle	-5.14436	2.36851	5.10727	-3.97885
GO:0005912	adherens junction	-5.07718	2.21682	4.99968	-3.91712
GO:1904090	peptidase inhibitor complex	-5.07294	7.38544	6.50413	-3.91712
GO:0005614	interstitial matrix	-5.07294	7.38544	6.50413	-3.91712
GO:0070821	tertiary granule membrane	-5.02951	3.02066	5.30766	-3.87686
GO:0097179	protease inhibitor complex	-5.0096	8.70427	6.69202	-3.86011
GO:1904724	tertiary granule lumen	-4.99492	3.3762	5.41606	-3.84856
GO:0032809	neuronal cell body membrane	-4.98984	4.55938	5.78599	-3.84661
GO:0000139	Golgi membrane	-4.97641	1.57781	4.61586	-3.83627
GO:0031594	neuromuscular junction	-4.90759	3.07209	5.25263	-3.77052
GO:0005775	vacuolar lumen	-4.88048	2.20108	4.87893	-3.74645
GO:0005901	caveola	-4.80316	2.83066	5.09715	-3.67216
GO:0043292	contractile fiber	-4.78167	1.99093	4.72272	-3.65367
GO:0005583	fibrillar collagen trimer	-4.72651	6.76998	6.13868	-3.60446
GO:0098643	banded collagen fibril	-4.72651	6.76998	6.13868	-3.60446
GO:0098831	presynaptic active zone cytoplasmic component	-4.68706	5.80284	5.90061	-3.57088
GO:0044214	spanning component of plasma membrane	-4.68706	5.80284	5.90061	-3.57088
GO:0099568	cytoplasmic region	-4.62413	1.92681	4.59977	-3.51086
GO:0035579	specific granule membrane	-4.61757	2.67824	4.92326	-3.50718
GO:0005883	neurofilament	-4.56561	7.73713	6.20703	-3.46377
GO:0099571	postsynaptic cytoskeleton	-4.56561	7.73713	6.20703	-3.46377
GO:0014701	junctional sarcoplasmic reticulum membrane	-4.56561	7.73713	6.20703	-3.46377
GO:0008305	integrin complex	-4.49953	4.11815	5.33364	-3.40329
GO:0044298	cell body membrane	-4.49953	4.11815	5.33364	-3.40329
GO:0043195	terminal bouton	-4.45907	3.38499	5.07781	-3.3656
GO:0044194	cytolytic granule	-4.42444	6.24922	5.81277	-3.33373
GO:0044304	main axon	-4.37721	3.04411	4.90719	-3.28924
GO:0099160	postsynaptic intermediate filament cytoskeleton	-4.2596	11.6057	6.5136	-3.17735
GO:0005766	primary lysosome	-4.2572	2.17139	4.48959	-3.17735
GO:0042582	azurophil granule	-4.2572	2.17139	4.48959	-3.17735
GO:0016323	basolateral plasma membrane	-4.24292	1.9428	4.3782	-3.16574
GO:0001725	stress fiber	-4.23508	2.85937	4.748	-3.1632
GO:0097517	contractile actin filament bundle	-4.23508	2.85937	4.748	-3.1632
GO:0099569	presynaptic cytoskeleton	-4.20075	6.96341	5.79149	-3.13149
GO:0098686	hippocampal mossy fiber to CA3 synapse	-4.07603	3.75478	4.93508	-3.01335
GO:0099026	anchored component of presynaptic membrane	-4.06719	8.28978	5.92294	-3.01335
GO:0048788	cytoskeleton of presynaptic active zone	-4.06719	8.28978	5.92294	-3.01335
GO:0043203	axon hillock	-4.06719	8.28978	5.92294	-3.01335
GO:0038037	G protein-coupled receptor dimeric complex	-4.06719	8.28978	5.92294	-3.01335
GO:0036454	growth factor complex	-4.06719	8.28978	5.92294	-3.01335
GO:0032432	actin filament bundle	-4.0467	2.67824	4.55707	-2.99538
GO:0031901	early endosome membrane	-4.03782	2.02941	4.28901	-2.989
GO:0016529	sarcoplasmic reticulum	-3.98642	2.74023	4.53957	-2.94009
GO:0016528	sarcoplasm	-3.97048	2.64433	4.49361	-2.92663
GO:0097440	apical dendrite	-3.91772	5.41599	5.25297	-2.87633
GO:1905370	serine-type endopeptidase complex	-3.89134	6.33038	5.42946	-2.8524
GO:0005874	microtubule	-3.84347	1.61264	3.97043	-2.80695
GO:0043198	dendritic shaft	-3.82386	3.54618	4.69378	-2.7913
GO:0030016	myofibril	-3.82299	1.87515	4.08206	-2.7913
GO:0055037	recycling endosome	-3.81873	1.95402	4.11455	-2.78944
GO:0009898	cytoplasmic side of plasma membrane	-3.75952	2.01255	4.10118	-2.7326
GO:0046658	anchored component of plasma membrane	-3.71221	2.80783	4.37545	-2.69001
GO:0035580	specific granule lumen	-3.71221	2.80783	4.37545	-2.69001
GO:0031045	dense core granule	-3.68243	4.01735	4.72632	-2.66258
GO:0061200	clathrin-sculpted gamma-aminobutyric acid transport vesicle	-3.67338	7.25355	5.43191	-2.65817
GO:0061202	clathrin-sculpted gamma-aminobutyric acid transport vesicle membrane	-3.67338	7.25355	5.43191	-2.65817
GO:0030018	Z disc	-3.64748	2.17607	4.09433	-2.63458
GO:0005771	multivesicular body	-3.62978	2.76326	4.30193	-2.61917
GO:0060198	clathrin-sculpted vesicle	-3.62327	5.80284	5.10974	-2.61494
GO:0005875	microtubule associated complex	-3.61885	2.031	4.01508	-2.61278
GO:0030670	phagocytic vesicle membrane	-3.60767	2.56229	4.21489	-2.6061
GO:0042641	actomyosin	-3.60767	2.56229	4.21489	-2.6061
GO:0016942	insulin-like growth factor binding protein complex	-3.5916	9.28455	5.6887	-2.59449
GO:0071953	elastic fiber	-3.5916	9.28455	5.6887	-2.59449
GO:0101002	ficolin-1-rich granule	-3.58839	1.94474	3.95781	-2.5935
GO:0005770	late endosome	-3.58194	1.73883	3.86174	-2.59008
GO:0031234	extrinsic component of cytoplasmic side of plasma membrane	-3.5806	2.34458	4.11473	-2.59008
GO:0044291	cell-cell contact zone	-3.53743	2.61537	4.18441	-2.54909
GO:0043020	NADPH oxidase complex	-3.50451	4.77881	4.78548	-2.51834
GO:0099738	cell cortex region	-3.48316	3.2734	4.36226	-2.50018
GO:0098858	actin-based cell projection	-3.48205	1.838	3.83938	-2.50018
GO:0032588	trans-Golgi network membrane	-3.46016	2.29816	4.01272	-2.48042
GO:0030673	axolemma	-3.38732	5.35647	4.82418	-2.40971
GO:0097648	G protein-coupled receptor complex	-3.35327	6.4476	5.01897	-2.38197
GO:0098981	cholinergic synapse	-3.35327	6.4476	5.01897	-2.38197
GO:0017146	NMDA selective glutamate receptor complex	-3.35327	6.4476	5.01897	-2.38197
GO:0089717	spanning component of membrane	-3.34472	4.03676	4.47366	-2.3755
GO:0055038	recycling endosome membrane	-3.31417	2.29696	3.9082	-2.34702
GO:0030017	sarcomere	-3.25791	1.82375	3.67828	-2.29283
GO:0101003	ficolin-1-rich granule membrane	-3.25217	2.6636	3.99371	-2.28914
GO:0030485	smooth muscle contractile fiber	-3.19447	11.6057	5.64085	-2.24156
GO:0099544	perisynaptic space	-3.19447	11.6057	5.64085	-2.24156
GO:0005602	complement component C1 complex	-3.19447	11.6057	5.64085	-2.24156
GO:0062167	complement component C1q complex	-3.19447	11.6057	5.64085	-2.24156
GO:0033001	Fc-gamma receptor III complex	-3.19447	11.6057	5.64085	-2.24156
GO:0035578	azurophil granule lumen	-3.16773	2.29563	3.80085	-2.21682
GO:0005769	early endosome	-3.15442	1.55686	3.48602	-2.2055
GO:0097180	serine protease inhibitor complex	-3.14536	7.73713	5.06777	-2.20234
GO:0097441	basal dendrite	-3.14536	7.73713	5.06777	-2.20234
GO:0032133	chromosome passenger complex	-3.14536	7.73713	5.06777	-2.20234
GO:0014704	intercalated disc	-3.13327	2.84221	3.9629	-2.19221
GO:0031674	I band	-3.05897	1.98955	3.60357	-2.11986
GO:0016342	catenin complex	-3.04425	3.36939	4.05289	-2.10707
GO:0043194	axon initial segment	-3.00426	4.06199	4.20616	-2.07092
GO:0060077	inhibitory synapse	-3.00426	4.06199	4.20616	-2.07092
GO:0098862	cluster of actin-based cell projections	-2.99011	1.9098	3.52075	-2.05868
GO:0005796	Golgi lumen	-2.87329	2.12027	3.51408	-1.94376
GO:0031902	late endosome membrane	-2.85387	1.89635	3.41312	-1.92717
GO:0099144	anchored component of synaptic membrane	-2.85293	5.27531	4.35479	-1.92717
GO:0043202	lysosomal lumen	-2.8319	2.15363	3.49442	-1.90886
GO:0097386	glial cell projection	-2.83087	3.16519	3.82132	-1.90886
GO:0005892	acetylcholine-gated channel complex	-2.81664	4.35213	4.11832	-1.89649
GO:0005819	spindle	-2.79295	1.50191	3.19981	-1.87465
GO:0032982	myosin filament	-2.72843	3.69272	3.87957	-1.81381
GO:0031258	lamellipodium membrane	-2.72843	3.69272	3.87957	-1.81381
GO:0030863	cortical cytoskeleton	-2.72352	2.06082	3.37543	-1.81074
GO:0000940	outer kinetochore	-2.65069	4.8357	4.0808	-1.74154
GO:0098993	anchored component of synaptic vesicle membrane	-2.65069	4.8357	4.0808	-1.74154
GO:0042567	insulin-like growth factor ternary complex	-2.62139	8.70427	4.73166	-1.72119
GO:0060199	clathrin-sculpted glutamate transport vesicle	-2.62139	8.70427	4.73166	-1.72119
GO:0060203	clathrin-sculpted glutamate transport vesicle membrane	-2.62139	8.70427	4.73166	-1.72119
GO:0031262	Ndc80 complex	-2.62139	8.70427	4.73166	-1.72119
GO:0072558	NLRP1 inflammasome complex	-2.62139	8.70427	4.73166	-1.72119
GO:0032838	plasma membrane bounded cell projection cytoplasm	-2.61612	1.6881	3.14539	-1.71769
GO:0098562	cytoplasmic side of membrane	-2.56157	1.70672	3.10998	-1.6649
GO:0000779	condensed chromosome, centromeric region	-2.49385	1.76461	3.07888	-1.59893
GO:0098992	neuronal dense core vesicle	-2.4716	4.46373	3.83559	-1.5804
GO:0042583	chromaffin granule	-2.4716	4.46373	3.83559	-1.5804
GO:0005802	trans-Golgi network	-2.47009	1.60078	2.99328	-1.5804
GO:0030315	T-tubule	-2.44634	2.50319	3.29905	-1.55837
GO:0120111	neuron projection cytoplasm	-2.43668	2.08642	3.15178	-1.55044
GO:0072686	mitotic spindle	-2.41631	1.72172	2.99876	-1.53178
GO:0030175	filopodium	-2.39375	1.97078	3.07439	-1.51092
GO:0097449	astrocyte projection	-2.38442	3.66495	3.56801	-1.5033
GO:0072559	NLRP3 inflammasome complex	-2.3131	5.15808	3.83092	-1.43703
GO:0042584	chromaffin granule membrane	-2.3131	5.15808	3.83092	-1.43703
GO:0098651	basement membrane collagen trimer	-2.3131	5.15808	3.83092	-1.43703
GO:0001726	ruffle	-2.29076	1.70479	2.88766	-1.41636
GO:0042470	melanosome	-2.26296	1.91654	2.94355	-1.39376
GO:0048770	pigment granule	-2.26296	1.91654	2.94355	-1.39376
GO:0005592	collagen type XI trimer	-2.2523	6.96341	4.09486	-1.39376
GO:0097418	neurofibrillary tangle	-2.2523	6.96341	4.09486	-1.39376
GO:0030314	junctional membrane complex	-2.2523	6.96341	4.09486	-1.39376
GO:0099012	neuronal dense core vesicle membrane	-2.2523	6.96341	4.09486	-1.39376
GO:0032997	Fc receptor complex	-2.2523	6.96341	4.09486	-1.39376
GO:0098850	extrinsic component of synaptic vesicle membrane	-2.2523	6.96341	4.09486	-1.39376
GO:0098843	postsynaptic endocytic zone	-2.2523	6.96341	4.09486	-1.39376
GO:0005811	lipid droplet	-2.25176	1.95343	2.94715	-1.39376
GO:0032421	stereocilium bundle	-2.21674	2.24626	3.0163	-1.36035
GO:0032591	dendritic spine membrane	-2.16691	3.86856	3.41225	-1.31285
GO:0031227	intrinsic component of endoplasmic reticulum membrane	-2.16605	1.68687	2.77399	-1.31285
GO:0005922	connexin complex	-2.14822	3.31591	3.25991	-1.29661
GO:0030176	integral component of endoplasmic reticulum membrane	-2.13779	1.69839	2.75377	-1.28776
GO:0000775	chromosome, centromeric region	-2.13163	1.55686	2.69286	-1.28317
GO:0044224	juxtaparanode region of axon	-2.12172	4.64228	3.53727	-1.27483
GO:0005871	kinesin complex	-2.0938	2.36851	2.94389	-1.24848
GO:0031528	microvillus membrane	-2.08537	2.90142	3.09088	-1.24161
GO:0070160	tight junction	-2.03121	1.75844	2.68152	-1.189
GO:0035577	azurophil granule membrane	-2.00774	2.20108	2.81142	-1.16709
